# Supplementary material for: Brightening triplet excitons enable high-performance white-light emission in organic small molecules via integrating n–π*/π–π* transitions
Source: Nat Commun. 2024 Sep 5;15:7778. doi: 10.1038/s41467-024-52196-7 (PMC11377787; doi:10.1038/s41467-024-52196-7)
Supplement: Supplementary file 5 — Source Data [file 41467_2024_52196_MOESM5_ESM.xlsx]

## Sheet: Fig.1c
	1 atm	2.5 GPa	4.4 GPa	7.0 GPa	9.0 GPa
346.84	-6.30734	-21.9947	-23.1026	-18.8147	-2.22238
347.64	-5.74526	-20.3778	-21.635	-18.2209	-3.59552
348.44	-5.15254	-18.6775	-20.0332	-17.4496	-4.74011
349.24	-4.52954	-16.8944	-18.298	-16.5013	-5.65633
350.04	-3.87662	-15.0295	-16.4302	-15.3768	-6.3444
350.84	-3.19422	-13.0834	-14.4308	-14.0771	-6.80458
351.64	-2.48277	-11.0571	-12.3008	-12.603	-7.03714
352.44	-1.74275	-8.95163	-10.0412	-10.9554	-7.0424
353.24	-0.97467	-6.76788	-7.65314	-9.13544	-6.82073
354.04	-0.17908	-4.5069	-5.1378	-7.14407	-6.37254
354.84	0.64347	-2.16975	-2.49636	-4.98242	-5.69825
355.64	1.49243	0.24251	0.26998	-2.65161	-4.79835
356.44	2.36724	2.72878	3.15997	-0.15281	-3.67335
357.24	3.26733	5.28796	6.17237	2.51282	-2.32376
358.04	4.19213	7.91893	9.30592	5.34407	-0.75018
358.83	5.12907	10.5864	12.518	8.30127	1.02298
359.63	6.10129	13.3567	15.8886	11.4581	3.03997
360.43	7.09655	16.1955	19.3766	14.7768	5.2791
361.23	8.11432	19.1016	22.9807	18.2563	7.7397
362.03	9.15413	22.0739	26.6999	21.8953	10.4211
362.83	10.2156	25.1114	30.5328	25.6926	13.3225
363.63	11.2982	28.213	34.4784	29.647	16.4434
364.43	12.4017	31.3776	38.5355	33.7574	19.7828
365.23	13.5257	34.6044	42.7031	38.0225	23.3401
366.02	14.6558	37.8508	46.926	42.3851	27.066
366.82	15.8204	41.1982	51.3103	46.9547	31.0541
367.62	17.0055	44.6051	55.8025	51.676	35.2579
368.42	18.2113	48.0708	60.4016	56.5481	39.6767
369.22	19.4383	51.5947	65.1073	61.5702	44.3098
370.02	20.6872	55.1763	69.919	66.7417	49.1566
370.81	21.943	58.7696	74.7742	71.9947	54.1521
371.61	23.2389	62.4652	79.796	77.4621	59.4222
372.41	24.561	66.2184	84.9236	83.078	64.9048
373.21	25.9117	70.0292	90.1573	88.8428	70.5996
374.01	27.2944	73.8985	95.4981	94.757	76.5066
374.8	28.695	77.7776	100.878	100.745	82.5482
375.6	30.1542	81.7661	106.435	106.959	88.8778
376.4	31.6606	85.8171	112.104	113.327	95.4213
377.2	33.2205	89.933	117.888	119.851	102.18
378	34.8377	94.117	123.789	126.534	109.155
378.79	36.487	98.3193	129.736	133.295	116.258
379.59	38.1905	102.651	135.886	140.309	123.672
380.39	39.821	107.066	142.17	147.5	131.313
381.19	41.429	111.571	148.598	154.875	139.187
381.98	42.9909	116.118	155.095	162.35	147.199
382.78	44.5413	120.832	161.838	170.127	155.559
383.58	46.0577	125.669	168.76	178.127	164.182
384.37	47.5165	130.579	175.785	186.264	172.967
385.17	48.953	135.697	183.101	194.757	182.153
385.97	50.347	140.965	190.626	203.513	191.642
386.77	51.6938	146.37	198.342	212.522	201.439
387.56	52.9753	151.802	206.104	221.625	211.404
388.36	54.2214	157.31	214.024	230.983	221.818
389.16	55.4147	162.696	221.915	240.395	232.655
389.95	56.5394	167.952	229.695	249.719	243.524
390.75	57.6251	173.195	237.545	259.172	254.693
391.55	58.6581	178.35	245.356	268.625	266.004
392.34	59.6258	183.344	253.019	277.946	277.297
393.14	60.553	188.289	260.714	287.357	288.845
393.93	61.417	193.058	268.242	296.612	300.341
394.73	62.2405	197.757	275.778	305.93	312.063
395.53	63.0142	202.32	283.219	315.183	323.85
396.32	63.7299	206.689	290.464	324.247	335.537
397.12	64.4066	210.964	297.684	333.336	347.406
397.92	65.0352	215.085	304.78	342.325	359.292
398.71	65.6075	219.004	311.657	351.096	371.032
399.51	66.1383	222.808	318.477	359.856	382.906
400.3	66.6138	226.404	325.062	368.378	394.603
401.1	67.0473	229.881	331.573	376.87	406.405
401.89	67.4277	233.151	337.839	385.114	418.002
402.69	67.7664	236.291	344.01	393.304	429.672
403.49	68.0602	239.259	350	401.331	441.253
404.28	68.3073	242.026	355.735	409.091	452.592
405.08	68.5165	244.653	361.349	416.768	463.957
405.87	68.6822	247.082	366.701	424.17	475.056
406.67	68.8104	249.367	371.917	431.471	486.151
407.46	68.8974	251.455	376.867	438.486	496.958
408.26	68.9467	253.401	381.671	445.388	507.737
409.05	68.9572	255.159	386.212	452.001	518.213
409.85	68.9312	256.768	390.594	458.482	528.632
410.64	68.8693	258.195	394.713	464.672	538.73
411.44	68.7719	259.474	398.665	470.716	548.746
412.23	68.6419	260.576	402.354	476.466	558.423
413.03	68.4776	261.533	405.873	482.067	567.999
413.82	68.2844	262.324	409.138	487.379	577.23
414.62	68.06	262.968	412.225	492.533	586.335
415.41	67.8119	263.454	415.064	497.406	595.086
416.21	67.5358	263.793	417.717	502.114	603.686
417	67.2409	263.983	420.131	506.551	611.932
417.79	66.925	264.031	422.335	510.774	619.918
418.59	66.5852	263.935	424.352	514.832	627.732
419.38	66.2321	263.704	426.137	518.628	635.181
420.18	65.8575	263.333	427.729	522.255	642.438
420.97	65.4723	262.839	429.101	525.631	649.332
421.77	65.0664	262.21	430.279	528.836	656.025
422.56	64.6512	261.47	431.243	531.796	662.353
423.35	64.222	260.617	432.005	534.55	668.393
424.15	63.774	259.643	432.576	537.132	674.219
424.94	63.3197	258.58	432.946	539.482	679.687
425.73	62.8529	257.421	433.124	541.633	684.866
426.53	62.3671	256.155	433.115	543.614	689.821
427.32	61.875	254.819	432.924	545.378	694.433
428.12	61.3644	253.385	432.548	546.972	698.815
428.91	60.849	251.894	432.003	548.36	702.865
429.7	60.3239	250.334	431.293	549.566	706.645
430.5	59.7844	248.691	430.41	550.606	710.198
431.29	59.2449	247.011	429.383	551.459	713.44
432.08	58.6993	245.28	428.21	552.144	716.426
432.87	58.1475	243.505	426.9	552.666	719.158
433.67	57.5822	241.667	425.44	553.03	721.667
434.46	57.0177	239.814	423.875	553.235	723.904
435.25	56.4471	237.93	422.195	553.29	725.903
436.05	55.863	235.991	420.385	553.196	727.693
436.84	55.2796	234.049	418.497	552.961	729.236
437.63	54.69	232.082	416.517	552.587	730.562
438.42	54.0951	230.091	414.451	552.078	731.678
439.22	53.4888	228.054	412.277	551.429	732.599
440.01	52.8879	226.022	410.056	550.66	733.309
440.8	52.2874	223.972	407.764	549.767	733.827
441.59	51.6894	221.906	405.409	548.755	734.158
442.39	51.0886	219.8	402.963	547.613	734.31
443.18	50.5013	217.707	400.49	546.372	734.286
443.97	49.9218	215.6	397.962	545.02	734.091
444.76	49.3521	213.482	395.384	543.561	733.73
445.56	48.7864	211.329	392.725	541.978	733.2
446.35	48.2399	209.193	390.052	540.311	732.517
447.14	47.7063	207.05	387.336	538.547	731.678
447.93	47.1863	204.902	384.578	536.688	730.686
448.72	46.6808	202.752	381.783	534.737	729.546
449.51	46.189	200.601	378.95	532.695	728.258
450.31	45.7056	198.426	376.048	530.539	726.81
451.1	45.2432	196.282	373.148	528.322	725.237
451.89	44.7954	194.144	370.219	526.021	723.524
452.68	44.3625	192.014	367.258	523.638	721.675
453.47	43.945	189.895	364.271	521.174	719.691
454.26	43.5431	187.786	361.257	518.631	717.575
455.05	43.1564	185.691	358.22	516.011	715.331
455.85	42.7811	183.585	355.122	513.281	712.93
456.64	42.4267	181.52	352.043	510.513	710.436
457.43	42.0872	179.471	348.945	507.676	707.822
458.22	41.7623	177.44	345.831	504.772	705.094
459.01	41.4502	175.426	342.703	501.805	702.255
459.8	41.1497	173.431	339.562	498.777	699.309
460.59	40.8581	171.457	336.412	495.692	696.264
461.38	40.5735	169.502	333.254	492.553	693.123
462.17	40.2942	167.567	330.092	489.363	689.893
462.96	40.0191	165.653	326.928	486.126	686.578
463.75	39.7475	163.758	323.765	482.844	683.183
464.54	39.479	161.884	320.603	479.519	679.712
465.33	39.2126	160.031	317.444	476.155	676.166
466.12	38.9479	158.197	314.29	472.753	672.551
466.91	38.6835	156.384	311.142	469.314	668.869
467.7	38.4179	154.591	307.999	465.841	665.12
468.49	38.1493	152.818	304.864	462.338	661.308
469.28	37.8769	151.065	301.737	458.807	657.434
470.07	37.5983	149.33	298.62	455.252	653.5
470.86	37.3131	147.613	295.513	451.674	649.507
471.65	37.0219	145.914	292.417	448.077	645.458
472.44	36.7236	144.231	289.332	444.461	641.354
473.23	36.4194	142.564	286.259	440.828	637.197
474.02	36.1105	140.911	283.196	437.179	632.988
474.81	35.7969	139.274	280.145	433.517	628.729
475.6	35.4799	137.652	277.105	429.843	624.42
476.39	35.1601	136.046	274.077	426.157	620.061
477.18	34.837	134.454	271.062	422.462	615.652
477.97	34.5112	132.877	268.061	418.759	611.195
478.76	34.1828	131.315	265.074	415.049	606.693
479.55	33.851	129.77	262.104	411.334	602.146
480.34	33.5158	128.239	259.152	407.616	597.557
481.13	33.1778	126.725	256.22	403.895	592.928
481.92	32.8375	125.228	253.308	400.173	588.261
482.7	32.5003	123.766	250.455	396.496	583.619
483.49	32.1588	122.301	247.587	392.772	578.884
484.28	31.8186	120.854	244.743	389.048	574.12
485.07	31.4808	119.423	241.925	385.324	569.329
485.86	31.1458	118.01	239.132	381.602	564.515
486.65	30.8144	116.615	236.367	377.884	559.68
487.44	30.4878	115.239	233.631	374.172	554.827
488.22	30.1701	113.9	230.958	370.513	550.02
489.01	29.8539	112.562	228.282	366.815	545.141
489.8	29.5448	111.243	225.637	363.127	540.254
490.59	29.2448	109.945	223.025	359.45	535.362
491.38	28.9553	108.667	220.445	355.788	530.469
492.16	28.6817	107.424	217.93	352.186	525.639
492.95	28.4173	106.185	215.416	348.556	520.753
493.74	28.1664	104.966	212.934	344.943	515.874
494.53	27.9293	103.765	210.484	341.349	511.006
495.32	27.7055	102.584	208.065	337.773	506.149
496.1	27.4962	101.437	205.706	334.263	501.367
496.89	27.2945	100.294	203.348	330.728	496.538
497.68	27.1015	99.1704	201.019	327.214	491.727
498.47	26.9159	98.0669	198.72	323.721	486.932
499.25	26.7384	96.9971	196.477	320.295	482.216
500.04	26.5629	95.9335	194.232	316.847	477.457
500.83	26.3911	94.8895	192.012	313.422	472.717
501.62	26.2227	93.8644	189.818	310.02	467.996
502.4	26.0593	92.8693	187.675	306.685	463.352
503.19	25.8969	91.8774	185.528	303.332	458.666
503.98	25.7375	90.9	183.405	300.002	453.996
504.76	25.5835	89.9477	181.331	296.74	449.403
505.55	25.4313	88.9958	179.252	293.461	444.768
506.34	25.284	88.0564	177.198	290.211	440.151
507.12	25.1438	87.1412	175.192	287.029	435.612
507.91	25.0073	86.2281	173.184	283.836	431.036
508.7	24.8762	85.3291	171.2	280.675	426.481
509.48	24.7509	84.4555	169.266	277.585	422.005
510.27	24.6269	83.586	167.332	274.49	417.496
511.06	24.5047	82.7316	165.423	271.428	413.012
511.84	24.3851	81.902	163.564	268.438	408.609
512.63	24.2649	81.0764	161.705	265.444	404.178
513.41	24.1473	80.2753	159.894	262.52	399.831
514.2	24.0298	79.4787	158.085	259.592	395.459
514.99	23.9143	78.6963	156.299	256.699	391.12
515.77	23.8028	77.9373	154.559	253.874	386.867
516.56	23.6928	77.1821	152.818	251.048	382.594
517.34	23.5872	76.4493	151.12	248.29	378.409
518.13	23.4835	75.72	149.419	245.53	374.204
518.92	23.383	75.0034	147.737	242.804	370.036
519.7	23.2869	74.3076	146.093	240.142	365.956
520.49	23.1924	73.6143	144.444	237.477	361.861
521.27	23.101	72.9405	142.832	234.875	357.855
522.06	23.0107	72.268	141.215	232.27	353.834
522.84	22.9234	71.6132	139.633	229.725	349.9
523.63	22.8364	70.9583	138.047	227.177	345.952
524.41	22.7514	70.32	136.496	224.69	342.088
525.2	22.6664	69.6809	134.942	222.2	338.209
525.98	22.5834	69.057	133.425	219.769	334.414
526.77	22.5009	68.4307	131.906	217.334	330.603
527.55	22.4205	67.8178	130.425	214.956	326.872
528.34	22.34	67.2006	128.942	212.572	323.125
529.12	22.2614	66.5941	127.497	210.241	319.456
529.91	22.1825	65.9818	126.052	207.903	315.77
530.69	22.1053	65.3787	124.643	205.617	312.158
531.48	22.0268	64.7673	123.235	203.322	308.528
532.26	21.9495	64.1631	121.862	201.075	304.971
533.05	21.8713	63.5489	120.491	198.818	301.395
533.83	21.7948	62.9411	119.154	196.608	297.89
534.61	21.7193	62.3307	117.834	194.413	294.409
535.4	21.6448	61.7098	116.515	192.205	290.909
536.18	21.5736	61.0947	115.228	190.038	287.477
536.97	21.5037	60.4691	113.94	187.856	284.026
537.75	21.4363	59.8501	112.682	185.714	280.643
538.53	21.3691	59.2301	111.438	183.583	277.285
539.32	21.3004	58.602	110.19	181.436	273.91
540.1	21.231	57.9828	108.969	179.327	270.602
540.89	21.1583	57.3577	107.744	177.201	267.276
541.67	21.0833	56.743	106.544	175.112	264.017
542.45	21.0044	56.1314	105.352	173.032	260.78
543.24	20.919	55.5154	104.153	170.935	257.524
544.02	20.8277	54.9108	102.976	168.875	254.33
544.8	20.7279	54.31	101.806	166.826	251.159
545.59	20.6172	53.7056	100.626	164.76	247.969
546.37	20.4975	53.1134	99.4679	162.734	244.843
547.15	20.3673	52.5264	98.3147	160.72	241.74
547.94	20.2252	51.9377	97.151	158.695	238.623
548.72	20.0744	51.3627	96.0089	156.711	235.572
549.5	19.9137	50.7948	94.8727	154.742	232.549
550.28	19.7439	50.2349	93.7425	152.79	229.554
551.07	19.5638	49.6771	92.6053	150.832	226.55
551.85	19.3781	49.1365	91.4909	148.919	223.615
552.63	19.1863	48.6071	90.3851	147.027	220.711
553.41	18.99	48.0893	89.2893	145.159	217.838
554.2	18.7886	47.5778	88.1905	143.293	214.963
554.98	18.5877	47.0849	87.118	141.474	212.156
555.76	18.3861	46.6046	86.0592	139.681	209.384
556.54	18.1846	46.1367	85.0153	137.915	206.645
557.33	17.9813	45.6749	83.9741	136.153	203.907
558.11	17.7808	45.2305	82.9629	134.44	201.237
558.89	17.5804	44.7967	81.9685	132.754	198.601
559.67	17.3807	44.3732	80.9917	131.093	195.998
560.45	17.1828	43.9596	80.0329	129.457	193.428
561.24	16.9855	43.5494	79.0797	127.824	190.86
562.02	16.7952	43.1521	78.156	126.235	188.356
562.8	16.6108	42.7615	77.2487	124.669	185.885
563.58	16.4334	42.3778	76.3576	123.125	183.445
564.36	16.2636	41.9999	75.4811	121.602	181.037
565.14	16.1034	41.6283	74.6191	120.1	178.66
565.93	15.951	41.2577	73.7595	118.601	176.285
566.71	15.8118	40.8969	72.9231	117.141	173.972
567.49	15.6839	40.5403	72.0978	115.7	171.69
568.27	15.5674	40.1877	71.2833	114.279	169.438
569.05	15.461	39.8383	70.479	112.876	167.217
569.83	15.364	39.4918	69.6846	111.491	165.027
570.61	15.2736	39.1478	68.8994	110.124	162.866
571.39	15.1877	38.8066	68.1231	108.772	160.734
572.17	15.1051	38.4679	67.355	107.436	158.631
572.96	15.0228	38.1275	66.5855	106.098	156.529
573.74	14.9435	37.7945	65.8339	104.791	154.481
574.52	14.8651	37.4644	65.0908	103.499	152.459
575.3	14.7879	37.1373	64.3563	102.223	150.462
576.08	14.712	36.8129	63.6303	100.962	148.49
576.86	14.6366	36.4905	62.9132	99.7159	146.542
577.64	14.5603	36.1698	62.2052	98.4849	144.616
578.42	14.4822	35.8492	61.5067	97.2685	142.713
579.2	14.4022	35.5277	60.8182	96.0661	140.831
579.98	14.32	35.205	60.1397	94.8772	138.969
580.76	14.2363	34.8801	59.4715	93.7006	137.126
581.54	14.1519	34.5531	58.8132	92.5361	135.301
582.32	14.0664	34.2232	58.1642	91.3825	133.494
583.1	13.9801	33.8911	57.5237	90.2398	131.704
583.88	13.893	33.5572	56.8911	89.1078	129.932
584.66	13.8037	33.2209	56.2648	87.9857	128.175
585.44	13.7116	32.8825	55.6437	86.873	126.434
586.22	13.6158	32.542	55.027	85.7695	124.707
587	13.5137	32.1984	54.4129	84.6739	122.992
587.78	13.404	31.8521	53.8012	83.5857	121.289
588.56	13.2855	31.5034	53.1921	82.5046	119.599
589.34	13.157	31.1516	52.5842	81.4292	117.922
590.11	13.0197	30.802	51.9858	80.3734	116.279
590.89	12.8706	30.4452	51.3797	79.3087	114.627
591.67	12.7106	30.0865	50.7745	78.2497	112.99
592.45	12.5407	29.7254	50.1689	77.1954	111.366
593.23	12.3611	29.362	49.5632	76.1464	109.756
594.01	12.1729	28.9966	48.9575	75.1027	108.162
594.79	11.9773	28.6293	48.3516	74.0649	106.583
595.57	11.7767	28.2602	47.7448	73.033	105.019
596.35	11.5737	27.8895	47.1374	72.0077	103.473
597.12	11.373	27.5222	46.5373	71.0025	101.963
597.9	11.1711	27.1487	45.9289	69.9917	100.451
598.68	10.9721	26.7745	45.3205	68.9893	98.9569
599.46	10.7772	26.4006	44.7129	67.9966	97.4805
600.24	10.5876	26.0279	44.1072	67.0146	96.0223
601.02	10.4029	25.6576	43.5041	66.0442	94.5829
601.79	10.2271	25.2946	42.9114	65.0974	93.1801
602.57	10.056	24.9313	42.3157	64.1513	91.7794
603.35	9.89321	24.5727	41.7252	63.2181	90.3991
604.13	9.73858	24.2197	41.1406	62.2984	89.0395
604.91	9.5925	23.8725	40.562	61.3924	87.7005
605.68	9.45566	23.5357	39.9969	60.5114	86.3984
606.46	9.32348	23.2012	39.4314	59.6332	85.0998
607.24	9.19712	22.8739	38.8735	58.7698	83.822
608.02	9.077	22.5541	38.3234	57.921	82.5644
608.79	8.96436	22.2461	37.7878	57.0971	81.3423
609.57	8.85552	21.9427	37.2529	56.2769	80.1245
610.35	8.75129	21.648	36.7255	55.4708	78.9267
611.13	8.65038	21.3622	36.2055	54.6785	77.7487
611.9	8.5532	21.0889	35.6991	53.909	76.6047
612.68	8.4565	20.8208	35.1928	53.1421	75.4647
613.46	8.36084	20.5605	34.6928	52.3863	74.3428
614.23	8.26692	20.3107	34.205	51.6506	73.2527
615.01	8.17163	20.0643	33.7162	50.915	72.1655
615.79	8.07551	19.8235	33.2323	50.1885	71.0946
616.56	7.97944	19.5897	32.759	49.4794	70.0526
617.34	7.88039	19.3558	32.2836	48.7689	69.0117
618.12	7.7789	19.1236	31.8127	48.0656	67.985
618.89	7.67593	18.8948	31.3522	47.3783	66.9851
619.67	7.56859	18.6625	30.89	46.6887	65.9854
620.45	7.4582	18.4288	30.4326	46.0054	64.9993
621.22	7.34641	18.1963	29.9857	45.3369	64.0391
622	7.23078	17.9586	29.5377	44.6651	63.0799
622.78	7.11334	17.7187	29.0945	43.9982	62.1344
623.55	6.99666	17.4797	28.6614	43.3446	61.2147
624.33	6.87856	17.2355	28.2274	42.6867	60.2961
625.1	6.76226	16.9928	27.8036	42.0418	59.4021
625.88	6.64662	16.7452	27.3791	41.3928	58.5087
626.65	6.53515	16.4996	26.9652	40.7572	57.6391
627.43	6.42515	16.2498	26.5512	40.1187	56.7703
628.21	6.3177	15.9997	26.143	39.4865	55.9141
628.98	6.21411	15.7532	25.7462	38.8695	55.0817
629.76	6.11076	15.5042	25.3509	38.2519	54.2511
630.53	6.00841	15.2596	24.968	37.6504	53.444
631.31	5.9033	15.0137	24.5877	37.0495	52.6394
632.08	5.79667	14.7734	24.2202	36.4647	51.8579
632.86	5.68494	14.5324	23.8562	35.8803	51.079
633.63	5.571	14.2977	23.5048	35.312	50.3227
634.41	5.45321	14.0628	23.1566	34.7445	49.5689
635.18	5.33557	13.8341	22.8198	34.1924	48.8364
635.96	5.21646	13.6053	22.4852	33.641	48.1058
636.73	5.10066	13.3823	22.1603	33.1041	47.395
637.51	4.98631	13.1585	21.836	32.5675	46.6854
638.28	4.87801	12.9399	21.5197	32.045	45.9936
639.06	4.77365	12.7203	21.2031	31.5232	45.3019
639.83	4.67708	12.5055	20.8937	31.016	44.627
640.61	4.58618	12.29	20.5837	30.5107	43.9512
641.38	4.50443	12.0797	20.281	30.0206	43.2912
642.15	4.43107	11.8722	19.9819	29.5392	42.6387
642.93	4.36469	11.6653	19.6833	29.0603	41.9856
643.7	4.30714	11.4643	19.3934	28.5959	41.3488
644.48	4.25601	11.2643	19.105	28.1343	40.7124
645.25	4.21213	11.07	18.8254	27.6866	40.0924
646.03	4.17303	10.8765	18.5476	27.2421	39.4731
646.8	4.13931	10.6879	18.2783	26.8106	38.87
647.57	4.10965	10.5023	18.014	26.3866	38.2751
648.35	4.08295	10.3182	17.7513	25.965	37.6809
649.12	4.05901	10.1406	17.4967	25.5566	37.1027
649.89	4.03664	9.96697	17.247	25.1559	36.5329
650.67	4.0154	9.79554	16.999	24.7589	35.9646
651.44	3.99556	9.63013	16.7591	24.3754	35.4125
652.21	3.9758	9.46873	16.524	24.0006	34.8691
652.99	3.95462	9.30889	16.2906	23.6295	34.3276
653.76	3.93083	9.15437	16.0648	23.2714	33.8019
654.53	3.90319	9.00349	15.8433	22.9214	33.2845
655.31	3.87065	8.85413	15.6231	22.5751	32.7688
656.08	3.83355	8.70987	15.4096	22.241	32.2679
656.85	3.79169	8.56909	15.1992	21.9144	31.7744
657.63	3.74492	8.42999	14.9882	21.5911	31.2817
658.4	3.69476	8.29634	14.7815	21.279	30.8026
659.17	3.64175	8.16664	14.5756	20.9732	30.3299
659.94	3.58647	8.04061	14.3703	20.6737	29.8638
660.72	3.52813	7.91682	14.1624	20.3758	29.3975
661.49	3.46831	7.79843	13.9573	20.0871	28.9428
662.26	3.40626	7.68375	13.7527	19.8036	28.4934
663.03	3.34182	7.57244	13.5488	19.5246	28.0491
663.81	3.27455	7.4626	13.3433	19.2459	27.6038
664.58	3.20629	7.35707	13.1424	18.9751	27.1694
665.35	3.13624	7.25422	12.9436	18.7078	26.74
666.12	3.06441	7.15417	12.7478	18.4439	26.3158
666.89	2.9909	7.0563	12.5553	18.1829	25.8964
667.67	2.91527	6.95901	12.3639	17.9214	25.4764
668.44	2.84016	6.86482	12.1788	17.6662	25.0663
669.21	2.76582	6.77186	11.9982	17.4138	24.6611
669.98	2.69339	6.68015	11.8223	17.1646	24.2607
670.75	2.62376	6.58872	11.6512	16.9185	23.8657
671.52	2.55728	6.49759	11.4842	16.6751	23.4764
672.29	2.49395	6.40592	11.3211	16.4342	23.0932
673.07	2.43268	6.31241	11.159	16.1927	22.7115
673.84	2.37609	6.21926	11.0017	15.957	22.3414
674.61	2.32224	6.12537	10.8466	15.7237	21.978
675.38	2.27055	6.03045	10.694	15.4931	21.6219
676.15	2.22068	5.93454	10.5436	15.2646	21.2731
676.92	2.17264	5.83749	10.3954	15.0382	20.9319
677.69	2.12683	5.73911	10.249	14.8135	20.598
678.46	2.08268	5.639	10.1042	14.5905	20.2716
679.23	2.03974	5.53669	9.96041	14.3682	19.9521
680	1.99733	5.4323	9.81761	14.147	19.6401
680.78	1.95491	5.32465	9.67386	13.9239	19.3314
681.55	1.91382	5.21696	9.53293	13.7052	19.0341
682.32	1.87416	5.10838	9.3927	13.4883	18.7441
683.09	1.83642	4.99946	9.25293	13.2731	18.4612
683.86	1.80105	4.89132	9.11336	13.0599	18.1857
684.63	1.76807	4.78445	8.97386	12.8485	17.9173
685.4	1.73731	4.67958	8.83373	12.6393	17.656
686.17	1.70792	4.57668	8.69255	12.4323	17.4013
686.94	1.6792	4.47598	8.54943	12.2273	17.153
687.71	1.65109	4.37726	8.40415	12.0244	16.9102
688.48	1.62322	4.28028	8.25682	11.8237	16.6723
689.25	1.59545	4.18475	8.1071	11.6248	16.4382
690.02	1.56654	4.0904	7.95493	11.428	16.2068
690.79	1.53486	3.99682	7.80033	11.2334	15.9777
691.56	1.50017	3.90346	7.64259	11.0411	15.7493
692.32	1.4629	3.81132	7.48418	10.8543	15.5243
693.09	1.42211	3.71758	7.32064	10.668	15.2958
693.86	1.37877	3.62304	7.1537	10.4845	15.0657
694.63	1.3327	3.52774	6.98396	10.3038	14.8339
695.4	1.28409	3.43214	6.81237	10.1258	14.6007
696.17	1.23342	3.3364	6.63906	9.95028	14.3652
696.94	1.18113	3.24124	6.46505	9.77716	14.1278
697.71	1.12742	3.14711	6.29115	9.6064	13.8888
698.48	1.07185	3.05401	6.11754	9.4377	13.6478
699.25	1.01395	2.96241	5.94505	9.27114	13.4056
700.02	0.95325	2.87269	5.77425	9.10681	13.1625
700.78	0.89053	2.78647	5.60816	8.94687	12.9226
701.55	0.82472	2.70149	5.44304	8.78736	12.6798
702.32	0.75709	2.61959	5.28185	8.63074	12.4386
703.09	0.6887	2.54141	5.12505	8.47731	12.2
703.86	0.62087	2.46758	4.97282	8.32732	11.9651
704.63	0.55457	2.3987	4.82547	8.18117	11.7349
705.39	0.49171	2.33574	4.6845	8.04046	11.5127
706.16	0.43122	2.27741	4.54618	7.90158	11.2928
706.93	0.37479	2.2246	4.41213	7.76624	11.0783
707.7	0.32251	2.17699	4.282	7.63403	10.8691
708.47	0.27522	2.13462	4.15587	7.50482	10.6654
709.23	0.23379	2.0972	4.03497	7.37947	10.4695
710	0.19713	2.06385	3.9165	7.25473	10.2764
710.77	0.16594	2.03434	3.80191	7.13169	10.088
711.54	0.14014	2.00822	3.69144	7.00992	9.90364
712.3	0.11999	1.98491	3.58636	6.89054	9.72495
713.07	0.1043	1.96352	3.48443	6.77073	9.54699
713.84	0.09331	1.94425	3.38773	6.6527	9.37207
714.61	0.08729	1.92637	3.29614	6.53659	9.19985
715.37	0.08771	1.90939	3.21056	6.42384	9.03222
716.14	0.09559	1.89309	3.12964	6.31196	8.86502
716.91	0.1114	1.87715	3.05434	6.20215	8.70014
717.67	0.13542	1.86133	2.98503	6.09541	8.53919
718.44	0.16649	1.84513	2.92006	5.98842	8.37772
719.21	0.20385	1.8282	2.85966	5.88179	8.21741
719.97	0.24628	1.81047	2.80411	5.77659	8.06014
720.74	0.29254	1.79114	2.75184	5.66988	7.90162
721.51	0.34087	1.7699	2.70331	5.56279	7.74356
722.27	0.38889	1.74699	2.65879	5.45703	7.58776
723.04	0.43523	1.72192	2.61723	5.34935	7.42999
723.81	0.47782	1.69554	2.57928	5.24143	7.27247
724.57	0.51523	1.66887	2.54569	5.13507	7.11761
725.34	0.54767	1.64116	2.51573	5.02713	6.96161
726.1	0.5741	1.6138	2.49049	4.92121	6.80904
726.87	0.59549	1.58569	2.46912	4.81434	6.65603
727.64	0.61128	1.55739	2.45208	4.70853	6.50496
728.4	0.62153	1.52961	2.43972	4.60577	6.3582
729.17	0.6268	1.50127	2.43135	4.5032	6.21175
729.93	0.62628	1.47394	2.42731	4.40432	6.06993
730.7	0.6206	1.44675	2.42702	4.30649	5.92924
731.47	0.61063	1.42043	2.43002	4.2113	5.79209
732.23	0.59641	1.39531	2.43523	4.11966	5.66039
733	0.5795	1.37072	2.44184	4.0288	5.53064
733.76	0.56063	1.34731	2.44888	3.94069	5.40595
734.53	0.54091	1.32372	2.4556	3.85256	5.28244
735.29	0.52197	1.30054	2.46112	3.76635	5.16319
736.06	0.50492	1.27657	2.46486	3.67964	5.04451
736.82	0.49085	1.25236	2.46633	3.59435	4.9292
737.59	0.48045	1.2266	2.46503	3.50821	4.81357
738.35	0.47399	1.19998	2.46054	3.42316	4.70044
739.12	0.47127	1.17129	2.45209	3.33703	4.5865
739.88	0.47168	1.14094	2.43954	3.2516	4.47479
740.65	0.4746	1.10789	2.42189	3.16485	4.36213
741.41	0.48009	1.0729	2.39967	3.07848	4.25128
742.17	0.48796	1.03581	2.37251	2.99179	4.14033
742.94	0.49765	0.99672	2.3404	2.90442	4.02783
743.7	0.50929	0.95697	2.30511	2.81923	3.91701
744.47	0.52238	0.91629	2.26596	2.73508	3.80539
745.23	0.53599	0.87626	2.2246	2.65481	3.69641
746	0.54966	0.83649	2.18055	2.57719	3.58777
746.76	0.56333	0.79816	2.1357	2.50479	3.48266
747.52	0.57607	0.76094	2.08976	2.43702	3.38001
748.29	0.58752	0.72471	2.0423	2.37342	3.27895
749.05	0.5983	0.69049	1.9951	2.31555	3.18234
749.82	0.60791	0.65785	1.94735	2.26204	3.08784
750.58	0.61645	0.62789	1.9007	2.2143	2.99782
751.34	0.62402	0.60092	1.85492	2.17178	2.91131
752.11	0.63145	0.57755	1.80977	2.134	2.8277
752.87	0.63981	0.55773	1.76619	2.10106	2.74839
753.63	0.6502	0.5419	1.72408	2.07265	2.67283
754.4	0.66285	0.53063	1.6837	2.04895	2.601
755.16	0.67693	0.52412	1.64654	2.0306	2.53516
755.92	0.69232	0.52204	1.61237	2.01705	2.47455
756.69	0.71003	0.52499	1.58119	2.00808	2.41915
757.45	0.73015	0.53238	1.5536	2.00342	2.36993
758.21	0.75312	0.54368	1.52875	2.00224	2.32532
758.97	0.77813	0.55849	1.5061	2.00369	2.28476
759.74	0.80438	0.57644	1.48461	2.00683	2.24727
760.5	0.82974	0.59613	1.46366	2.0107	2.21311
761.26	0.85413	0.61707	1.44217	2.01466	2.18138
762.02	0.87756	0.63808	1.41922	2.01822	2.15137
762.79	0.90053	0.65857	1.39356	2.02097	2.12201
763.55	0.92028	0.6774	1.3651	2.02242	2.0937
764.31	0.93624	0.69391	1.33318	2.02198	2.06564
765.07	0.94684	0.70812	1.298	2.01978	2.03795
765.83	0.94983	0.71896	1.25934	2.01538	2.01009
766.6	0.94317	0.7264	1.21677	2.00885	1.98153
767.36	0.92488	0.73018	1.17149	2.00035	1.95261
768.12	0.89429	0.72942	1.1231	1.98932	1.92205
768.88	0.85112	0.72427	1.07205	1.97589	1.8897
769.64	0.79525	0.71398	1.01872	1.95977	1.85503
770.41	0.72666	0.69855	0.96312	1.94081	1.81796
771.17	0.64811	0.67856	0.90746	1.91976	1.7798
771.93	0.56078	0.65349	0.85167	1.89657	1.73999
772.69	0.4676	0.62376	0.79642	1.87173	1.69913
773.45	0.3716	0.58907	0.74196	1.84529	1.65698
774.21	0.2759	0.54975	0.68842	1.81719	1.61383
774.97	0.18334	0.50575	0.63588	1.78751	1.56992
775.73	0.0962	0.45774	0.58434	1.7564	1.52591
776.5	0.01475	0.40549	0.53327	1.72397	1.48168
777.26	-0.05737	0.35154	0.48378	1.69117	1.43872
778.02	-0.12124	0.29615	0.43533	1.65819	1.39694
778.78	-0.1769	0.24046	0.38781	1.62493	1.3565
779.54	-0.22481	0.18524	0.34128	1.59145	1.3175
780.3	-0.26473	0.13123	0.29583	1.55756	1.27961
781.06	-0.29715	0.07886	0.25189	1.52334	1.24285
781.82	-0.32316	0.02832	0.20957	1.48865	1.20709
782.58	-0.34404	-0.02022	0.16901	1.45327	1.17225
783.34	-0.36079	-0.06661	0.13024	1.4168	1.13824
784.1	-0.37456	-0.11071	0.09341	1.37902	1.10492
784.86	-0.38614	-0.15218	0.05841	1.33942	1.07243
785.62	-0.39624	-0.19097	0.02506	1.29787	1.04062
786.38	-0.40577	-0.22676	-0.00728	1.25379	1.00936
787.14	-0.41591	-0.25921	-0.03898	1.20731	0.97842
787.9	-0.42789	-0.28823	-0.07035	1.15861	0.94775
788.66	-0.44225	-0.31366	-0.10188	1.10724	0.91731
789.42	-0.45886	-0.33601	-0.13369	1.05349	0.88704
790.18	-0.47765	-0.35545	-0.16635	0.99684	0.85695
790.94	-0.49823	-0.37254	-0.20029	0.93738	0.82702
791.7	-0.51993	-0.38796	-0.23611	0.87512	0.79694
792.46	-0.54205	-0.40183	-0.27468	0.80969	0.76636
793.22	-0.56417	-0.41456	-0.31626	0.74154	0.735
793.98	-0.58564	-0.42646	-0.36081	0.67111	0.70275
794.73	-0.60575	-0.43726	-0.4075	0.59977	0.66997
795.49	-0.62469	-0.44685	-0.45691	0.52645	0.63577
796.25	-0.64207	-0.45509	-0.50755	0.45335	0.60084
797.01	-0.65746	-0.4614	-0.5585	0.38135	0.56539
797.77	-0.66999	-0.46565	-0.60879	0.31132	0.52965
798.53	-0.67894	-0.4675	-0.6572	0.24391	0.49392
799.29	-0.68454	-0.4669	-0.70256	0.17953	0.45854
800.05	-0.68716	-0.46349	-0.74357	0.11908	0.4238
800.8	-0.68711	-0.45776	-0.77908	0.06348	0.39022
801.56	-0.68452	-0.44949	-0.80916	0.01193	0.35699
802.32	-0.68006	-0.43919	-0.83306	-0.03506	0.32479
803.08	-0.67394	-0.42683	-0.85015	-0.07702	0.29391
803.84	-0.66654	-0.41264	-0.86032	-0.11407	0.26472
804.6	-0.65759	-0.39678	-0.86345	-0.14626	0.23755
805.35	-0.64834	-0.37964	-0.85998	-0.17355	0.21291
806.11	-0.63882	-0.3609	-0.85025	-0.19678	0.19003
806.87	-0.63087	-0.34136	-0.83497	-0.21582	0.169
807.63	-0.62565	-0.32163	-0.81512	-0.23112	0.14953
808.38	-0.62408	-0.3025	-0.79219	-0.24302	0.13148
809.14	-0.62666	-0.28444	-0.76657	-0.25221	0.11351
809.9	-0.63281	-0.26796	-0.73959	-0.25898	0.09575
810.66	-0.64159	-0.25401	-0.71196	-0.26365	0.07789
811.41	-0.65222	-0.24293	-0.68476	-0.26692	0.06019
812.17	-0.66442	-0.23528	-0.65782	-0.26914	0.042
812.93	-0.67715	-0.23103	-0.63204	-0.27052	0.02362
813.69	-0.69018	-0.2302	-0.6078	-0.27108	0.00507
814.44	-0.70263	-0.23249	-0.58569	-0.27077	-0.01318
815.2	-0.71426	-0.23841	-0.56531	-0.26906	-0.03134
815.96	-0.72389	-0.24696	-0.54679	-0.26581	-0.04875
816.71	-0.72993	-0.25754	-0.52958	-0.26042	-0.06446
817.47	-0.73142	-0.26973	-0.51203	-0.25194	-0.07773
818.23	-0.72763	-0.28214	-0.49327	-0.23998	-0.08758
818.98	-0.71859	-0.29388	-0.47292	-0.2247	-0.09363
819.74	-0.70454	-0.30503	-0.45006	-0.20523	-0.09532
820.5	-0.68563	-0.31504	-0.4249	-0.18171	-0.09254
821.25	-0.66177	-0.32371	-0.39792	-0.15458	-0.08584
822.01	-0.63212	-0.33142	-0.36832	-0.12303	-0.07491
822.76	-0.59786	-0.33807	-0.33714	-0.08846	-0.06105
823.52	-0.55898	-0.34355	-0.30348	-0.0502	-0.04367
824.28	-0.51652	-0.34766	-0.26823	-0.00943	-0.02348
825.03	-0.4715	-0.35029	-0.23233	0.03248	-0.00144
825.79	-0.42314	-0.35096	-0.19483	0.0762	0.02317
826.54	-0.37413	-0.35002	-0.1571	0.11999	0.04898
827.3	-0.32508	-0.34704	-0.11828	0.16449	0.07693
828.05	-0.27832	-0.34273	-0.07989	0.20798	0.10563
828.81	-0.23364	-0.33699	-0.04116	0.25081	0.13573
829.57	-0.19217	-0.3306	-0.00299	0.29192	0.1662
830.32	-0.15433	-0.32436	0.03376	0.33044	0.19608
831.08	-0.11872	-0.31833	0.06939	0.36643	0.22567
831.83	-0.08522	-0.31334	0.10236	0.39876	0.25358
832.59	-0.05227	-0.30902	0.13258	0.42745	0.27972
833.34	-0.02013	-0.30571	0.15878	0.45195	0.3029
834.1	0.01181	-0.30287	0.18026	0.47231	0.32293
834.85	0.04182	-0.30114	0.19644	0.48875	0.33937
835.61	0.06954	-0.30003	0.20653	0.50088	0.35202
836.36	0.09333	-0.29993	0.21028	0.50836	0.36079
837.12	0.11344	-0.30066	0.20694	0.5109	0.36523
837.87	0.12878	-0.30227	0.19728	0.50894	0.36542
838.62	0.13978	-0.30448	0.18156	0.50275	0.36124
839.38	0.14609	-0.30748	0.15971	0.49227	0.35242
840.13	0.14709	-0.31144	0.13302	0.47801	0.33968
840.89	0.1427	-0.31674	0.10126	0.45982	0.32292
841.64	0.13241	-0.32322	0.06588	0.43844	0.30306
842.39	0.11639	-0.3312	0.02647	0.41366	0.27966
843.15	0.09456	-0.34096	-0.01749	0.3853	0.25253
843.9	0.06704	-0.35167	-0.06386	0.35453	0.22348
844.66	0.03379	-0.36415	-0.11362	0.32061	0.19158
845.41	-0.00496	-0.37686	-0.16396	0.28513	0.15923
846.16	-0.04906	-0.39024	-0.21496	0.24805	0.12621
846.92	-0.09879	-0.40444	-0.26641	0.20933	0.09251
847.67	-0.15316	-0.41864	-0.31607	0.17071	0.05972
848.42	-0.21185	-0.43286	-0.36408	0.13222	0.02768
849.18	-0.27452	-0.44762	-0.41054	0.09355	-0.00378
849.93	-0.33895	-0.46224	-0.45397	0.05586	-0.03351
850.68	-0.40469	-0.47723	-0.49473	0.01852	-0.0621
851.44	-0.47218	-0.49273	-0.53309	-0.01875	-0.09007
852.19	-0.53934	-0.50841	-0.56807	-0.05495	-0.11722
852.94	-0.60538	-0.52493	-0.60024	-0.0909	-0.14471
853.7	-0.67002	-0.54299	-0.6296	-0.12741	-0.17321
854.45	-0.73035	-0.56198	-0.65612	-0.16353	-0.20252
855.2	-0.78613	-0.58239	-0.67951	-0.19964	-0.23262
855.95	-0.83644	-0.60398	-0.69928	-0.23543	-0.26285
856.71	-0.8814	-0.62651	-0.71556	-0.27096	-0.29327
857.46	-0.91901	-0.64883	-0.72807	-0.30496	-0.32286
858.21	-0.95065	-0.671	-0.73676	-0.33756	-0.35146
858.96	-0.97546	-0.69304	-0.74229	-0.36866	-0.37963
859.72	-0.99466	-0.71499	-0.7444	-0.39826	-0.40745
860.47	-1.00781	-0.73615	-0.74358	-0.42538	-0.43436
861.22	-1.01595	-0.75686	-0.74064	-0.45039	-0.46075
861.97	-1.01872	-0.77712	-0.73601	-0.47299	-0.4862
862.72	-1.01538	-0.79761	-0.73095	-0.49374	-0.51129
863.47	-1.00551	-0.81847	-0.72598	-0.51269	-0.53582
864.23	-0.98794	-0.84004	-0.72139	-0.52982	-0.55983
864.98	-0.96274	-0.86256	-0.7184	-0.54588	-0.58314
865.73	-0.93062	-0.88557	-0.71723	-0.56065	-0.60558
866.48	-0.89279	-0.90887	-0.71855	-0.57467	-0.62712
867.23	-0.85021	-0.93121	-0.72213	-0.58726	-0.64716
867.98	-0.803	-0.95207	-0.72769	-0.59864	-0.66565
868.73	-0.75172	-0.97038	-0.73451	-0.60864	-0.68256
869.49	-0.69588	-0.98512	-0.74184	-0.6172	-0.69783
870.24	-0.63714	-0.99609	-0.74887	-0.62434	-0.71108
870.99	-0.57472	-1.0024	-0.75498	-0.62967	-0.72244
871.74	-0.50922	-1.00413	-0.75977	-0.63329	-0.73184
872.49	-0.44195	-1.00095	-0.763	-0.63545	-0.73935
873.24	-0.37414	-0.99333	-0.76434	-0.63655	-0.7449
873.99	-0.30674	-0.98133	-0.76367	-0.63704	-0.74897
874.74	-0.24034	-0.96568	-0.76059	-0.63705	-0.75164
875.49	-0.17573	-0.94684	-0.75553	-0.63723	-0.75353
876.24	-0.11372	-0.9256	-0.74875	-0.63798	-0.7547
876.99	-0.05588	-0.90248	-0.74112	-0.63995	-0.75583
877.74	-0.00267	-0.87798	-0.7329	-0.64327	-0.75706
878.49	0.04564	-0.85262	-0.72422	-0.64798	-0.75854
879.24	0.08778	-0.82713	-0.71594	-0.6545	-0.76109
879.99	0.12286	-0.80174	-0.70792	-0.66233	-0.76468
880.74	0.15068	-0.7774	-0.70134	-0.67178	-0.77026
881.49	0.17083	-0.75463	-0.69675	-0.68282	-0.77808
882.24	0.18383	-0.73386	-0.69473	-0.69545	-0.78824
882.99	0.18938	-0.71603	-0.69625	-0.71018	-0.80125
883.74	0.18787	-0.70125	-0.7013	-0.72667	-0.81677
884.49	0.17983	-0.69009	-0.71061	-0.74525	-0.83497
885.24	0.16461	-0.68249	-0.72437	-0.76562	-0.85541
885.99	0.14231	-0.67835	-0.7427	-0.78743	-0.8777
886.74	0.11177	-0.67763	-0.76591	-0.81053	-0.90143
887.49	0.07343	-0.67974	-0.79385	-0.83419	-0.92621
888.24	0.0289	-0.68432	-0.82631	-0.85771	-0.95168
888.99	-0.02024	-0.69117	-0.86297	-0.88042	-0.97706
889.73	-0.07153	-0.69987	-0.90241	-0.90149	-1.00173
890.48	-0.1252	-0.7105	-0.94451	-0.92116	-1.02578
891.23	-0.17926	-0.72253	-0.98731	-0.93878	-1.04815
891.98	-0.2324	-0.73553	-1.02988	-0.9542	-1.0685
892.73	-0.28422	-0.74941	-1.07166	-0.96742	-1.08674
893.48	-0.3345	-0.76444	-1.11198	-0.9785	-1.10257
894.23	-0.3834	-0.78074	-1.15071	-0.98801	-1.11652
894.97	-0.43024	-0.79812	-1.18758	-0.99632	-1.12895
895.72	-0.47704	-0.81699	-1.22311	-1.00378	-1.14008
896.47	-0.52273	-0.83675	-1.25604	-1.01021	-1.14938
897.22	-0.56707	-0.85698	-1.28587	-1.01583	-1.15692
897.97	-0.60966	-0.87721	-1.31211	-1.02078	-1.16263
898.71	-0.64982	-0.89683	-1.33429	-1.02551	-1.16677
899.46	-0.6883	-0.91588	-1.35187	-1.02973	-1.16907
900.21	-0.7237	-0.93405	-1.36499	-1.03376	-1.17006
900.96	-0.75567	-0.95145	-1.37387	-1.03767	-1.17001
901.7	-0.78347	-0.96795	-1.37892	-1.04175	-1.16914
902.45	-0.8085	-0.98409	-1.38035	-1.04594	-1.16749
903.2	-0.83015	-1.00001	-1.37898	-1.05056	-1.16503
903.95	-0.84845	-1.01594	-1.37513	-1.05556	-1.16223
904.69	-0.86351	-1.03201	-1.36936	-1.06117	-1.159
905.44	-0.87611	-1.04869	-1.36156	-1.0673	-1.15552
906.19	-0.8864	-1.06554	-1.35205	-1.07361	-1.15165
906.94	-0.89466	-1.08234	-1.34106	-1.07971	-1.14748
907.68	-0.9016	-1.09848	-1.32872	-1.08505	-1.14278
908.43	-0.90865	-1.11416	-1.3147	-1.08974	-1.13768
909.18	-0.91522	-1.129	-1.29929	-1.09384	-1.13227
909.92	-0.92066	-1.14259	-1.28266	-1.09703	-1.12617
910.67	-0.92505	-1.15505	-1.26452	-1.09931	-1.11929
911.42	-0.92803	-1.16555	-1.24491	-1.10011	-1.11141
912.16	-0.92973	-1.17341	-1.22402	-1.09877	-1.10234
912.91	-0.93026	-1.17813	-1.20139	-1.095	-1.09162
913.65	-0.92922	-1.17934	-1.17764	-1.08835	-1.07922
914.4	-0.92622	-1.1766	-1.15229	-1.07887	-1.06461
915.15	-0.92128	-1.17002	-1.12601	-1.06678	-1.04788
915.89	-0.91479	-1.16003	-1.09953	-1.05252	-1.02933
916.64	-0.90584	-1.14589	-1.0722	-1.03592	-1.008
917.38	-0.8953	-1.12847	-1.04487	-1.01736	-0.98438
918.13	-0.88228	-1.10695	-1.01654	-0.99653	-0.95756
918.88	-0.86696	-1.0821	-0.9875	-0.97365	-0.92802
919.62	-0.8488	-1.05515	-0.95814	-0.94926	-0.89646
920.37	-0.82712	-1.026	-0.92763	-0.92307	-0.86192
921.11	-0.80265	-0.9964	-0.8973	-0.89615	-0.8258
921.86	-0.7748	-0.96568	-0.86646	-0.86795	-0.78676
922.6	-0.74334	-0.93534	-0.83642	-0.83958	-0.74635
923.35	-0.70815	-0.90464	-0.80643	-0.81045	-0.70329
924.09	-0.6704	-0.87491	-0.7777	-0.7818	-0.6595
924.84	-0.63065	-0.84573	-0.74965	-0.75321	-0.61396
925.58	-0.59015	-0.81843	-0.72369	-0.72601	-0.56882
926.33	-0.54836	-0.79268	-0.69953	-0.69954	-0.52308
927.07	-0.50621	-0.7695	-0.67805	-0.67491	-0.47888
927.82	-0.46299	-0.7485	-0.65873	-0.65134	-0.43489
928.56	-0.41926	-0.73001	-0.64203	-0.62959	-0.39242
929.31	-0.37493	-0.71315	-0.62732	-0.6087	-0.35011
930.05	-0.33118	-0.69798	-0.61461	-0.58898	-0.30914
930.79	-0.28824	-0.68438	-0.6037	-0.56987	-0.26906
931.54	-0.24626	-0.67259	-0.59499	-0.55094	-0.22981
932.28	-0.2068	-0.66281	-0.58888	-0.53264	-0.19292
933.03	-0.16978	-0.6556	-0.58609	-0.51418	-0.15789
933.77	-0.13631	-0.65135	-0.58722	-0.49607	-0.12621
934.51	-0.10607	-0.64976	-0.59234	-0.47807	-0.09756
935.26	-0.07867	-0.65095	-0.60236	-0.46002	-0.07192
936	-0.05539	-0.6543	-0.61693	-0.44254	-0.04996
936.75	-0.03522	-0.66023	-0.63728	-0.42513	-0.03165
937.49	-0.01893	-0.66827	-0.66265	-0.40799	-0.01771
938.23	-0.00567	-0.678	-0.69278	-0.3907	-0.00777
938.98	0.00513	-0.68927	-0.72816	-0.37298	-0.00209
939.72	0.01254	-0.70106	-0.76663	-0.35525	-0.000106908
940.46	0.01681	-0.71352	-0.80837	-0.33745	-0.00235
941.21	0.01833	-0.72637	-0.85315	-0.31946	-0.00876
941.95	0.01678	-0.73896	-0.89917	-0.30178	-0.01907
942.69	0.01226	-0.75147	-0.94668	-0.2842	-0.03391
943.43	0.00442	-0.76379	-0.99532	-0.26689	-0.05372
944.18	-0.00731	-0.77564	-1.04512	-0.24952	-0.07827
944.92	-0.02307	-0.78637	-1.09418	-0.2324	-0.1061
945.66	-0.04239	-0.79605	-1.14269	-0.21537	-0.1373
946.4	-0.06475	-0.80466	-1.19007	-0.1987	-0.17173
947.15	-0.09053	-0.81245	-1.23649	-0.18227	-0.20925
947.89	-0.1194	-0.81943	-1.28048	-0.16668	-0.24855
948.63	-0.15217	-0.82577	-1.32238	-0.15223	-0.29065
949.37	-0.18951	-0.83173	-1.36217	-0.13866	-0.33485
950.12	-0.2317	-0.83718	-1.40013	-0.12613	-0.38179
950.86	-0.27696	-0.84195	-1.43523	-0.11473	-0.42934
951.6	-0.3243	-0.84594	-1.46778	-0.10392	-0.47725
952.34	-0.37247	-0.8486	-1.49709	-0.09349	-0.52493
953.08	-0.4199	-0.85027	-1.52305	-0.08316	-0.57176
953.83	-0.46593	-0.85074	-1.54576	-0.07292	-0.6178
954.57	-0.50759	-0.85034	-1.56484	-0.06316	-0.66143
955.31	-0.54445	-0.84929	-1.58094	-0.0539	-0.70297
956.05	-0.57429	-0.84728	-1.59404	-0.0451	-0.7416
956.79	-0.59594	-0.84487	-1.60495	-0.03753	-0.77768
957.53	-0.60794	-0.84185	-1.61361	-0.03122	-0.81068
958.27	-0.60939	-0.83801	-1.6196	-0.02575	-0.83991
959.01	-0.60063	-0.83383	-1.62344	-0.02124	-0.86577
959.76	-0.58028	-0.82874	-1.62427	-0.01683	-0.88706
960.5	-0.54855	-0.82337	-1.62286	-0.01339	-0.90457
961.24	-0.50764	-0.81702	-1.61788	-0.01022	-0.91703
961.98	-0.45856	-0.80962	-1.60939	-0.00759	-0.92511
962.72	-0.40366	-0.80079	-1.59647	-0.00499	-0.92791
963.46	-0.34495	-0.79054	-1.57933	-0.00252	-0.92603
964.2	-0.28461	-0.7788	-1.5572	0.00026164	-0.91856
964.94	-0.22455	-0.76537	-1.53033	0.00352	-0.90598
965.68	-0.16706	-0.75	-1.4981	0.00777	-0.88743
966.42	-0.11378	-0.73235	-1.46115	0.01315	-0.86363
967.16	-0.06642	-0.71219	-1.41952	0.02017	-0.83424
967.9	-0.02588	-0.68913	-1.37386	0.02923	-0.80007
968.64	0.00804	-0.66323	-1.32433	0.04071	-0.76118
969.38	0.0349	-0.6343	-1.27155	0.05451	-0.71829
970.12	0.05546	-0.60236	-1.21613	0.07058	-0.67203
970.86	0.06933	-0.56822	-1.15851	0.08875	-0.62277
971.6	0.07757	-0.53222	-1.0989	0.10867	-0.57153
972.34	0.08209	-0.49533	-1.03806	0.1295	-0.51903
973.08	0.08403	-0.45835	-0.97674	0.15034	-0.46611
973.82	0.08555	-0.42213	-0.91554	0.17025	-0.41342
974.56	0.08698	-0.38781	-0.85543	0.18823	-0.36155
975.3	0.08937	-0.3561	-0.79665	0.20383	-0.31078
976.04	0.09309	-0.32791	-0.73987	0.21641	-0.26157
976.78	0.09728	-0.30354	-0.68507	0.22578	-0.21396
977.51	0.10145	-0.2834	-0.63294	0.23202	-0.1683
978.25	0.10519	-0.26711	-0.58273	0.23498	-0.1243
978.99	0.10782	-0.25467	-0.53499	0.23493	-0.08249
979.73	0.10857	-0.24548	-0.48953	0.23223	-0.043
980.47	0.10709	-0.23872	-0.44652	0.22707	-0.00659
981.21	0.10318	-0.23381	-0.40616	0.2197	0.02679
981.95	0.09737	-0.23055	-0.36889	0.20992	0.05684
982.68	0.09075	-0.22901	-0.33523	0.19775	0.08353
983.42	0.08359	-0.22885	-0.305	0.18214	0.10602
984.16	0.07684	-0.23028	-0.27898	0.16332	0.12422
984.9	0.07068	-0.23353	-0.25762	0.14136	0.13788
985.64	0.06582	-0.23874	-0.24104	0.11665	0.14718
986.37	0.06308	-0.24589	-0.22945	0.08967	0.15171
987.11	0.06112	-0.2553	-0.22254	0.05985	0.15144
987.85	0.06047	-0.2672	-0.22028	0.02813	0.14665
988.59	0.06043	-0.28182	-0.22234	-0.00521	0.1376
989.33	0.06093	-0.29929	-0.22868	-0.03999	0.12401
990.06	0.06045	-0.31916	-0.23854	-0.07524	0.10676
990.8	0.05771	-0.34196	-0.25209	-0.11172	0.08556
991.54	0.05245	-0.36732	-0.26877	-0.1489	0.06112
992.27	0.04353	-0.3946	-0.28791	-0.18635	0.03415
993.01	0.03037	-0.42476	-0.31015	-0.22512	0.00388
993.75	0.01382	-0.4566	-0.33467	-0.26469	-0.02882
994.49	-0.00525	-0.48976	-0.3614	-0.30511	-0.06349
995.22	-0.02532	-0.52323	-0.38992	-0.34591	-0.09919
995.96	-0.04603	-0.55792	-0.42117	-0.38817	-0.13631
996.7	-0.06618	-0.59309	-0.45429	-0.43134	-0.1741
997.43	-0.08557	-0.6282	-0.48827	-0.47479	-0.21191
998.17	-0.10454	-0.66433	-0.52373	-0.51977	-0.25042
998.91	-0.12225	-0.70096	-0.55984	-0.56568	-0.28868
999.64	-0.1394	-0.73698	-0.59547	-0.61146	-0.32606
1000.38	-0.15626	-0.7734	-0.63123	-0.65805	-0.36289
1001.11	-0.17371	-0.80855	-0.66549	-0.70336	-0.39804
1001.85	-0.19057	-0.84306	-0.69862	-0.74772	-0.43167
1002.59	-0.20825	-0.87567	-0.72953	-0.78941	-0.46299
1003.32	-0.22793	-0.90531	-0.75758	-0.82714	-0.49137
1004.06	-0.25045	-0.93268	-0.78351	-0.86132	-0.5172
1004.79	-0.27577	-0.95703	-0.80671	-0.89062	-0.54027
1005.53	-0.30477	-0.97926	-0.82783	-0.91558	-0.56137
1006.27	-0.33801	-0.9989	-0.84631	-0.93544	-0.58043
1007	-0.37512	-1.01581	-0.86171	-0.94965	-0.59745
1007.74	-0.41667	-1.03037	-0.874	-0.95836	-0.61301
1008.47	-0.46051	-1.04242	-0.88307	-0.96183	-0.62706
1009.21	-0.50668	-1.05216	-0.88887	-0.96026	-0.64005
1009.94	-0.55168	-1.0599	-0.89159	-0.95439	-0.65166
1010.68	-0.59601	-1.06577	-0.89108	-0.94435	-0.66228
1011.41	-0.63699	-1.07041	-0.88801	-0.93137	-0.67188
1012.15	-0.67578	-1.07332	-0.88179	-0.91531	-0.68086
1012.88	-0.7101	-1.07456	-0.87317	-0.89757	-0.68897
1013.62	-0.74051	-1.07315	-0.86143	-0.87778	-0.69613
1014.35	-0.76517	-1.06947	-0.84749	-0.85731	-0.70216
1015.09	-0.78406	-1.06276	-0.83072	-0.83542	-0.70736
1015.82	-0.7954	-1.05351	-0.81214	-0.81305	-0.71173
1016.55	-0.8	-1.04187	-0.7921	-0.7902	-0.7156
1017.29	-0.79886	-1.02713	-0.76992	-0.76603	-0.71916
1018.02	-0.79225	-1.01015	-0.74655	-0.74134	-0.72217
1018.76	-0.78136	-0.99006	-0.72092	-0.71483	-0.72466
1019.49	-0.76698	-0.96774	-0.69398	-0.68722	-0.72633
1020.23	-0.74977	-0.9424	-0.66513	-0.6573	-0.72726
1020.96	-0.73069	-0.91483	-0.6357	-0.62566	-0.72737
1021.69	-0.70974	-0.88474	-0.60585	-0.59188	-0.72662
1022.43	-0.68633	-0.85156	-0.57545	-0.5555	-0.72495
1023.16	-0.66152	-0.81638	-0.54572	-0.51781	-0.7223
1023.89	-0.63604	-0.77884	-0.51643	-0.47846	-0.71841
1024.63	-0.61028	-0.73881	-0.48763	-0.43747	-0.71325
1025.36	-0.58581	-0.69765	-0.46024	-0.39614	-0.70729
1026.09	-0.56205	-0.65561	-0.43441	-0.35473	-0.70109
1026.83	-0.53815	-0.61306	-0.41043	-0.31356	-0.69515
1027.56	-0.51485	-0.57171	-0.38898	-0.27436	-0.69014
1028.29	-0.49146	-0.53191	-0.3704	-0.23754	-0.6864
1029.03	-0.46738	-0.4934	-0.35419	-0.20287	-0.68387
1029.76	-0.44366	-0.45734	-0.34016	-0.17133	-0.68223
1030.49	-0.41999	-0.42395	-0.32835	-0.14295	-0.68107
1031.22	-0.39711	-0.39305	-0.31811	-0.11757	-0.68027
1031.96	-0.37635	-0.36489	-0.30944	-0.09521	-0.67974
1032.69	-0.36051	-0.33955	-0.30169	-0.0758	-0.6792
1033.42	-0.35126	-0.31691	-0.29508	-0.05914	-0.67831
1034.15	-0.34991	-0.2962	-0.28912	-0.04458	-0.67685
1034.89	-0.35717	-0.27728	-0.28415	-0.03201	-0.67422
1035.62	-0.37338	-0.26014	-0.28022	-0.02119	-0.67007
1036.35	-0.39797	-0.24411	-0.27741	-0.01122	-0.66419
1037.08	-0.43033	-0.22933	-0.27621	-0.00179	-0.65636
1037.81	-0.46876	-0.21559	-0.27675	0.00736	-0.64634
1038.55	-0.51257	-0.20222	-0.27882	0.01668	-0.6341
1039.28	-0.559	-0.18946	-0.28233	0.02594	-0.62025
1040.01	-0.60646	-0.17729	-0.28736	0.03504	-0.60527
1040.74	-0.65283	-0.1659	-0.29405	0.04356	-0.58968
1041.47	-0.69628	-0.15529	-0.30226	0.05116	-0.57397
1042.2	-0.73525	-0.14567	-0.31172	0.05754	-0.55884
1042.93	-0.76855	-0.13734	-0.32207	0.06215	-0.54483
1043.66	-0.79528	-0.1308	-0.33325	0.0642	-0.53275
1044.4	-0.81548	-0.12599	-0.34492	0.06318	-0.52292
1045.13	-0.82803	-0.1233	-0.35669	0.0591	-0.51587
1045.86	-0.83364	-0.12285	-0.36876	0.05212	-0.51145
1046.59	-0.83311	-0.12446	-0.38069	0.04244	-0.50983
1047.32	-0.82798	-0.12835	-0.39252	0.03025	-0.5109
1048.05	-0.81962	-0.13396	-0.40355	0.01611	-0.51464
1048.78	-0.80849	-0.14105	-0.41382	0.000366616	-0.52079
1049.51	-0.7951	-0.14882	-0.42285	-0.01645	-0.52965
1050.24	-0.77973	-0.1571	-0.43125	-0.0343	-0.54111
1050.97	-0.76215	-0.16515	-0.43885	-0.05281	-0.55557
1051.7	-0.7423	-0.17291	-0.44598	-0.0719	-0.57263
1052.43	-0.71997	-0.18005	-0.45215	-0.09095	-0.59251
1053.16	-0.69469	-0.18667	-0.45743	-0.10981	-0.61457
1053.89	-0.6669	-0.19246	-0.46134	-0.12782	-0.63879
1054.62	-0.63686	-0.19741	-0.46391	-0.14478	-0.66436
1055.35	-0.60451	-0.20166	-0.46521	-0.16072	-0.69047
1056.08	-0.57035	-0.20555	-0.46504	-0.17522	-0.71715
1056.81	-0.53454	-0.209	-0.46324	-0.18825	-0.74368
1057.54	-0.49813	-0.21187	-0.45922	-0.19908	-0.76981
1058.27	-0.46147	-0.21395	-0.45283	-0.2075	-0.7947
1059	-0.42489	-0.21542	-0.44371	-0.21306	-0.81823
1059.73	-0.38896	-0.21618	-0.43164	-0.21591	-0.83998
1060.46	-0.35374	-0.21613	-0.41657	-0.21642	-0.85966
1061.19	-0.3191	-0.2156	-0.39864	-0.2152	-0.87696
1061.91	-0.28614	-0.21442	-0.37849	-0.21271	-0.8914
1062.64	-0.25385	-0.21273	-0.35593	-0.20942	-0.90301
1063.37	-0.22326	-0.21047	-0.33152	-0.20588	-0.91087
1064.1	-0.19475	-0.20735	-0.3056	-0.20225	-0.91461
1064.83	-0.16875	-0.20335	-0.27863	-0.19868	-0.91418
1065.56	-0.14504	-0.19894	-0.2514	-0.19583	-0.90923
1066.29	-0.12378	-0.19466	-0.22466	-0.19403	-0.90052
1067.01	-0.10488	-0.19098	-0.19951	-0.19352	-0.88953
1067.74	-0.08753	-0.18832	-0.1762	-0.19474	-0.87527
1068.47	-0.07168	-0.18716	-0.15584	-0.19798	-0.85904
1069.2	-0.05748	-0.18812	-0.13922	-0.20396	-0.84152
1069.93	-0.04484	-0.19138	-0.12665	-0.21317	-0.8235
1070.65	-0.0332	-0.19682	-0.11829	-0.22562	-0.80529
1071.38	-0.02185	-0.20416	-0.11385	-0.24155	-0.7862
1072.11	-0.01125	-0.21257	-0.11318	-0.26042	-0.76667
1072.84	-0.00288	-0.22141	-0.11591	-0.28169	-0.74694
1073.56	0.00128	-0.23036	-0.12188	-0.30481	-0.72762
1074.29	0.000204555	-0.23938	-0.13138	-0.33045	-0.70875
1075.02	-0.00726	-0.248	-0.1441	-0.35823	-0.69133
1075.75	-0.0213	-0.25572	-0.15985	-0.38775	-0.67571
1076.47	-0.04164	-0.26219	-0.17777	-0.41797	-0.66232
1077.2	-0.06788	-0.26734	-0.19834	-0.44977	-0.65099
1077.93	-0.09864	-0.27144	-0.22043	-0.48236	-0.64241
1078.65	-0.13205	-0.27477	-0.24307	-0.51492	-0.63671
1079.38	-0.16701	-0.27724	-0.26643	-0.54841	-0.63392
1080.11	-0.20126	-0.27881	-0.28985	-0.58226	-0.63407
1080.83	-0.2332	-0.27963	-0.31296	-0.61584	-0.63682
1081.56	-0.26368	-0.27993	-0.33679	-0.65042	-0.64268
1082.29	-0.29127	-0.28025	-0.36134	-0.68566	-0.65124
1083.01	-0.31517	-0.28074	-0.38629	-0.72122	-0.66238
1083.74	-0.33528	-0.28125	-0.41194	-0.75773	-0.67631
1084.47	-0.34984	-0.28171	-0.43772	-0.7943	-0.69228
1085.19	-0.35806	-0.28199	-0.46308	-0.83008	-0.70929
1085.92	-0.36127	-0.28192	-0.48847	-0.86573	-0.72778
1086.64	-0.35989	-0.28165	-0.51309	-0.89989	-0.74594
1087.37	-0.35522	-0.28121	-0.53745	-0.93318	-0.76463
1088.1	-0.34846	-0.28072	-0.56109	-0.96477	-0.78319
1088.82	-0.34111	-0.28009	-0.58336	-0.99384	-0.80101
1089.55	-0.33464	-0.27909	-0.60461	-1.02037	-0.81879
1090.27	-0.33061	-0.27737	-0.62397	-1.0433	-0.83506
1091	-0.32945	-0.27468	-0.64186	-1.06279	-0.85032
1091.72	-0.33101	-0.27075	-0.65758	-1.07823	-0.86328
1092.45	-0.33459	-0.26551	-0.6717	-1.08999	-0.87468
1093.17	-0.33944	-0.25902	-0.68407	-1.09836	-0.88439
1093.9	-0.34522	-0.25174	-0.69565	-1.10416	-0.89379
1094.62	-0.35189	-0.24394	-0.70631	-1.10806	-0.90334
1095.35	-0.35951	-0.23601	-0.71614	-1.11056	-0.91405
1096.07	-0.36817	-0.22827	-0.72467	-1.11237	-0.92606
1096.8	-0.37737	-0.22109	-0.73191	-1.11378	-0.94009
1097.52	-0.38639	-0.21476	-0.73776	-1.11508	-0.95635
1098.25	-0.39437	-0.20952	-0.74201	-1.11637	-0.97532
1098.97	-0.4002	-0.2056	-0.74464	-1.1179	-0.99665
1099.69	-0.40354	-0.20276	-0.74509	-1.11952	-1.01994
1100.42	-0.40435	-0.2007	-0.74325	-1.12141	-1.04502
1101.14	-0.40264	-0.19939	-0.7392	-1.12354	-1.07072
1101.87	-0.39824	-0.19849	-0.73243	-1.12563	-1.09662
1102.59	-0.39101	-0.19791	-0.7237	-1.12754	-1.12173
1103.31	-0.3808	-0.19736	-0.71301	-1.12881	-1.1453
1104.04	-0.36739	-0.19677	-0.70055	-1.12909	-1.16673
1104.76	-0.35111	-0.18878	-0.67614	-1.12363	-1.16384
1105.49	-0.33218	-0.18222	-0.65498	-1.11772	-1.15795
1106.21	-0.31116	-0.17726	-0.63826	-1.1112	-1.14973
1106.93	-0.28788	-0.17381	-0.62557	-1.10385	-1.13978
1107.66	-0.26229	-0.17178	-0.61633	-1.09551	-1.12841
1108.38	-0.23541	-0.17112	-0.61026	-1.0864	-1.11621
1109.1	-0.20797	-0.17172	-0.60668	-1.07638	-1.10315
1109.83	-0.18016	-0.17348	-0.60512	-1.06529	-1.08906
1110.55	-0.15262	-0.17626	-0.60526	-1.05341	-1.07428
1111.27	-0.12565	-0.18	-0.60676	-1.04061	-1.0586
1111.99	-0.0994	-0.18463	-0.60942	-1.02691	-1.04199
1112.72	-0.07553	-0.1902	-0.61312	-1.01213	-1.02419
1113.44	-0.05885	-0.19648	-0.61764	-0.99668	-1.00565
1114.16	-0.04729	-0.2035	-0.62293	-0.98037	-0.98611
1114.88	-0.03932	-0.21121	-0.6289	-0.96321	-0.96553
1115.61	-0.03374	-0.21971	-0.63558	-0.94495	-0.94362
1116.33	-0.02992	-0.22874	-0.64274	-0.92611	-0.92095
1117.05	-0.02724	-0.23837	-0.65041	-0.90646	-0.89723
1117.77	-0.02539	-0.24859	-0.65858	-0.88601	-0.87247
1118.49	-0.02416	-0.25939	-0.66721	-0.86479	-0.84667
1119.22	-0.02345	-0.27092	-0.67644	-0.8425	-0.81946
1119.94	-0.02321	-0.28285	-0.68603	-0.81977	-0.79162
1120.66	-0.02344	-0.29535	-0.6961	-0.79633	-0.7628
1121.38	-0.02414	-0.30842	-0.70668	-0.77219	-0.73302
1122.1	-0.02533	-0.32205	-0.71779	-0.74738	-0.70231
1122.82	-0.02704	-0.33625	-0.72945	-0.72191	-0.67068
1123.54	-0.0293	-0.35103	-0.74168	-0.6958	-0.63816
1124.27	-0.03221	-0.36661	-0.75471	-0.66868	-0.60428
1124.99	-0.03572	-0.38258	-0.7682	-0.64131	-0.57001
1125.71	-0.03995	-0.39916	-0.78238	-0.61332	-0.5349
1126.43	-0.04496	-0.41635	-0.79726	-0.58474	-0.49897
1127.15	-0.0508	-0.43417	-0.81287	-0.55554	-0.46224
1127.87	-0.05755	-0.45263	-0.82926	-0.52575	-0.42473
1128.59	-0.06524	-0.47174	-0.84643	-0.49534	-0.38643
1129.31	-0.07393	-0.49152	-0.86444	-0.46434	-0.34735
1130.03	-0.08364	-0.51197	-0.88329	-0.43272	-0.30752
1130.75	-0.09442	-0.53311	-0.90302	-0.40049	-0.26693
1131.47	-0.10629	-0.55495	-0.92366	-0.36765	-0.22559
1132.19	-0.11931	-0.5775	-0.94523	-0.3342	-0.18353
1132.91	-0.13349	-0.60078	-0.96775	-0.30013	-0.14076
1133.63	-0.14884	-0.62478	-0.99123	-0.26546	-0.09728
1134.35	-0.16538	-0.64953	-1.01569	-0.23017	-0.05314
1135.07	-0.18313	-0.67502	-1.04115	-0.19429	-0.00834
1135.79	-0.20208	-0.70127	-1.06763	-0.1578	0.03709
1136.51	-0.22224	-0.72829	-1.09513	-0.1207	0.08311
1137.23	-0.24362	-0.75607	-1.12366	-0.08299	0.12971
1137.95	-0.2662	-0.78462	-1.15323	-0.04468	0.17686
1138.67	-0.28997	-0.81395	-1.18384	-0.00577	0.22454
1139.39	-0.3149	-0.84404	-1.21548	0.03375	0.27271
1140.11	-0.34099	-0.87492	-1.24816	0.07387	0.32137
1140.83	-0.36821	-0.90657	-1.28186	0.11459	0.37048
1141.55	-0.39653	-0.93901	-1.3166	0.1559	0.42003

## Sheet: Fig.1d
	1 atm	Released
346.84	-6.30734	-3.02457
347.64	-5.74526	-3.27965
348.44	-5.15254	-3.47275
349.24	-4.52954	-3.60387
350.04	-3.87662	-3.67302
350.84	-3.19422	-3.68019
351.64	-2.48277	-3.62542
352.44	-1.74275	-3.50872
353.24	-0.97467	-3.33012
354.04	-0.17908	-3.08966
354.84	0.64347	-2.78741
355.64	1.49243	-2.42343
356.44	2.36724	-1.99776
357.24	3.26733	-1.5105
358.04	4.19213	-0.96172
358.83	5.12907	-0.35952
359.63	6.10129	0.31126
360.43	7.09655	1.04328
361.23	8.11432	1.83646
362.03	9.15413	2.69069
362.83	10.2156	3.60587
363.63	11.2982	4.58189
364.43	12.4017	5.61864
365.23	13.5257	6.71601
366.02	14.6558	7.85904
366.82	15.8204	9.07655
367.62	17.0055	10.3544
368.42	18.2113	11.6924
369.22	19.4383	13.0905
370.02	20.6872	14.5487
370.81	21.943	16.0475
371.61	23.2389	17.6248
372.41	24.561	19.262
373.21	25.9117	20.9592
374.01	27.2944	22.7162
374.8	28.695	24.5102
375.6	30.1542	26.3865
376.4	31.6606	28.3231
377.2	33.2205	30.3202
378	34.8377	32.3779
378.79	36.487	34.47
379.59	38.1905	36.6498
380.39	39.821	38.8919
381.19	41.429	41.1972
381.98	42.9909	43.5369
382.78	44.5413	45.9715
383.58	46.0577	48.4736
384.37	47.5165	51.0128
385.17	48.953	53.6558
385.97	50.347	56.3731
386.77	51.6938	59.1661
387.56	52.9753	61.9972
388.36	54.2214	64.9377
389.16	55.4147	67.9548
389.95	56.5394	70.9899
390.75	57.6251	74.1182
391.55	58.6581	77.2994
392.34	59.6258	80.4905
393.14	60.553	83.7708
393.93	61.417	87.0564
394.73	62.2405	90.43
395.53	63.0142	93.8487
396.32	63.7299	97.2677
397.12	64.4066	100.773
397.92	65.0352	104.32
398.71	65.6075	107.86
399.51	66.1383	111.482
400.3	66.6138	115.094
401.1	67.0473	118.786
401.89	67.4277	122.463
402.69	67.7664	126.218
403.49	68.0602	130.004
404.28	68.3073	133.773
405.08	68.5165	137.619
405.87	68.6822	141.445
406.67	68.8104	145.346
407.46	68.8974	149.224
408.26	68.9467	153.174
409.05	68.9572	157.095
409.85	68.9312	161.086
410.64	68.8693	165.044
411.44	68.7719	169.067
412.23	68.6419	173.053
413.03	68.4776	177.101
413.82	68.2844	181.109
414.62	68.06	185.175
415.41	67.8119	189.197
416.21	67.5358	193.275
417	67.2409	197.307
417.79	66.925	201.341
418.59	66.5852	205.428
419.38	66.2321	209.466
420.18	65.8575	213.552
420.97	65.4723	217.585
421.77	65.0664	221.664
422.56	64.6512	225.686
423.35	64.222	229.7
424.15	63.774	233.755
424.94	63.3197	237.748
425.73	62.8529	241.729
426.53	62.3671	245.748
427.32	61.875	249.703
428.12	61.3644	253.695
428.91	60.849	257.625
429.7	60.3239	261.542
430.5	59.7844	265.495
431.29	59.2449	269.388
432.08	58.6993	273.269
432.87	58.1475	277.139
433.67	57.5822	281.048
434.46	57.0177	284.897
435.25	56.4471	288.737
436.05	55.863	292.616
436.84	55.2796	296.435
437.63	54.69	300.244
438.42	54.0951	304.042
439.22	53.4888	307.876
440.01	52.8879	311.648
440.8	52.2874	315.406
441.59	51.6894	319.15
442.39	51.0886	322.924
443.18	50.5013	326.633
443.97	49.9218	330.32
444.76	49.3521	333.984
445.56	48.7864	337.67
446.35	48.2399	341.28
447.14	47.7063	344.862
447.93	47.1863	348.412
448.72	46.6808	351.93
449.51	46.189	355.415
450.31	45.7056	358.909
451.1	45.2432	362.322
451.89	44.7954	365.699
452.68	44.3625	369.036
453.47	43.945	372.333
454.26	43.5431	375.587
455.05	43.1564	378.797
455.85	42.7811	382
456.64	42.4267	385.116
457.43	42.0872	388.183
458.22	41.7623	391.199
459.01	41.4502	394.163
459.8	41.1497	397.072
460.59	40.8581	399.925
461.38	40.5735	402.72
462.17	40.2942	405.456
462.96	40.0191	408.135
463.75	39.7475	410.755
464.54	39.479	413.318
465.33	39.2126	415.824
466.12	38.9479	418.274
466.91	38.6835	420.668
467.7	38.4179	423.009
468.49	38.1493	425.296
469.28	37.8769	427.534
470.07	37.5983	429.723
470.86	37.3131	431.863
471.65	37.0219	433.956
472.44	36.7236	435.999
473.23	36.4194	437.993
474.02	36.1105	439.936
474.81	35.7969	441.827
475.6	35.4799	443.666
476.39	35.1601	445.452
477.18	34.837	447.184
477.97	34.5112	448.861
478.76	34.1828	450.484
479.55	33.851	452.053
480.34	33.5158	453.57
481.13	33.1778	455.033
481.92	32.8375	456.443
482.7	32.5003	457.781
483.49	32.1588	459.081
484.28	31.8186	460.325
485.07	31.4808	461.512
485.86	31.1458	462.64
486.65	30.8144	463.71
487.44	30.4878	464.721
488.22	30.1701	465.661
489.01	29.8539	466.555
489.8	29.5448	467.391
490.59	29.2448	468.17
491.38	28.9553	468.894
492.16	28.6817	469.555
492.95	28.4173	470.173
493.74	28.1664	470.74
494.53	27.9293	471.256
495.32	27.7055	471.723
496.1	27.4962	472.136
496.89	27.2945	472.504
497.68	27.1015	472.819
498.47	26.9159	473.083
499.25	26.7384	473.291
500.04	26.5629	473.448
500.83	26.3911	473.548
501.62	26.2227	473.593
502.4	26.0593	473.581
503.19	25.8969	473.512
503.98	25.7375	473.386
504.76	25.5835	473.207
505.55	25.4313	472.97
506.34	25.284	472.677
507.12	25.1438	472.337
507.91	25.0073	471.94
508.7	24.8762	471.493
509.48	24.7509	471.005
510.27	24.6269	470.462
511.06	24.5047	469.875
511.84	24.3851	469.252
512.63	24.2649	468.579
513.41	24.1473	467.873
514.2	24.0298	467.12
514.99	23.9143	466.329
515.77	23.8028	465.51
516.56	23.6928	464.646
517.34	23.5872	463.758
518.13	23.4835	462.825
518.92	23.383	461.859
519.7	23.2869	460.872
520.49	23.1924	459.844
521.27	23.101	458.799
522.06	23.0107	457.712
522.84	22.9234	456.61
523.63	22.8364	455.469
524.41	22.7514	454.314
525.2	22.6664	453.12
525.98	22.5834	451.917
526.77	22.5009	450.675
527.55	22.4205	449.425
528.34	22.34	448.134
529.12	22.2614	446.834
529.91	22.1825	445.49
530.69	22.1053	444.135
531.48	22.0268	442.731
532.26	21.9495	441.314
533.05	21.8713	439.843
533.83	21.7948	438.358
534.61	21.7193	436.838
535.4	21.6448	435.261
536.18	21.5736	433.667
536.97	21.5037	432.013
537.75	21.4363	430.343
538.53	21.3691	428.634
539.32	21.3004	426.866
540.1	21.231	425.085
540.89	21.1583	423.249
541.67	21.0833	421.407
542.45	21.0044	419.539
543.24	20.919	417.62
544.02	20.8277	415.702
544.8	20.7279	413.761
545.59	20.6172	411.771
546.37	20.4975	409.785
547.15	20.3673	407.775
547.94	20.2252	405.716
548.72	20.0744	403.659
549.5	19.9137	401.578
550.28	19.7439	399.474
551.07	19.5638	397.32
551.85	19.3781	395.172
552.63	19.1863	393.004
553.41	18.99	390.818
554.2	18.7886	388.589
554.98	18.5877	386.372
555.76	18.3861	384.14
556.54	18.1846	381.894
557.33	17.9813	379.606
558.11	17.7808	377.332
558.89	17.5804	375.045
559.67	17.3807	372.743
560.45	17.1828	370.428
561.24	16.9855	368.071
562.02	16.7952	365.731
562.8	16.6108	363.38
563.58	16.4334	361.019
564.36	16.2636	358.648
565.14	16.1034	356.268
565.93	15.951	353.848
566.71	15.8118	351.449
567.49	15.6839	349.042
568.27	15.5674	346.627
569.05	15.461	344.206
569.83	15.364	341.78
570.61	15.2736	339.349
571.39	15.1877	336.915
572.17	15.1051	334.477
572.96	15.0228	332.004
573.74	14.9435	329.558
574.52	14.8651	327.107
575.3	14.7879	324.651
576.08	14.712	322.189
576.86	14.6366	319.719
577.64	14.5603	317.241
578.42	14.4822	314.755
579.2	14.4022	312.259
579.98	14.32	309.753
580.76	14.2363	307.238
581.54	14.1519	304.714
582.32	14.0664	302.181
583.1	13.9801	299.639
583.88	13.893	297.091
584.66	13.8037	294.535
585.44	13.7116	291.972
586.22	13.6158	289.404
587	13.5137	286.83
587.78	13.404	284.25
588.56	13.2855	281.666
589.34	13.157	279.078
590.11	13.0197	276.523
590.89	12.8706	273.932
591.67	12.7106	271.342
592.45	12.5407	268.753
593.23	12.3611	266.168
594.01	12.1729	263.589
594.79	11.9773	261.018
595.57	11.7767	258.458
596.35	11.5737	255.91
597.12	11.373	253.408
597.9	11.1711	250.891
598.68	10.9721	248.391
599.46	10.7772	245.911
600.24	10.5876	243.45
601.02	10.4029	241.009
601.79	10.2271	238.619
602.57	10.056	236.22
603.35	9.89321	233.843
604.13	9.73858	231.489
604.91	9.5925	229.156
605.68	9.45566	226.873
606.46	9.32348	224.581
607.24	9.19712	222.31
608.02	9.077	220.057
608.79	8.96436	217.85
609.57	8.85552	215.631
610.35	8.75129	213.429
611.13	8.65038	211.241
611.9	8.5532	209.096
612.68	8.4565	206.937
613.46	8.36084	204.793
614.23	8.26692	202.689
615.01	8.17163	200.57
615.79	8.07551	198.464
616.56	7.97944	196.398
617.34	7.88039	194.32
618.12	7.7789	192.255
618.89	7.67593	190.229
619.67	7.56859	188.191
620.45	7.4582	186.165
621.22	7.34641	184.177
622	7.23078	182.175
622.78	7.11334	180.185
623.55	6.99666	178.233
624.33	6.87856	176.266
625.1	6.76226	174.338
625.88	6.64662	172.396
626.65	6.53515	170.492
627.43	6.42515	168.576
628.21	6.3177	166.672
628.98	6.21411	164.806
629.76	6.11076	162.926
630.53	6.00841	161.081
631.31	5.9033	159.222
632.08	5.79667	157.398
632.86	5.68494	155.561
633.63	5.571	153.757
634.41	5.45321	151.94
635.18	5.33557	150.156
635.96	5.21646	148.359
636.73	5.10066	146.595
637.51	4.98631	144.818
638.28	4.87801	143.074
639.06	4.77365	141.317
639.83	4.67708	139.593
640.61	4.58618	137.856
641.38	4.50443	136.152
642.15	4.43107	134.459
642.93	4.36469	132.758
643.7	4.30714	131.093
644.48	4.25601	129.423
645.25	4.21213	127.791
646.03	4.17303	126.16
646.8	4.13931	124.568
647.57	4.10965	122.997
648.35	4.08295	121.428
649.12	4.05901	119.899
649.89	4.03664	118.391
650.67	4.0154	116.884
651.44	3.99556	115.414
652.21	3.9758	113.962
652.99	3.95462	112.508
653.76	3.93083	111.086
654.53	3.90319	109.674
655.31	3.87065	108.252
656.08	3.83355	106.854
656.85	3.79169	105.458
657.63	3.74492	104.047
658.4	3.69476	102.658
659.17	3.64175	101.274
659.94	3.58647	99.9
660.72	3.52813	98.5188
661.49	3.46831	97.1706
662.26	3.40626	95.8423
663.03	3.34182	94.5366
663.81	3.27455	93.2391
664.58	3.20629	91.9884
665.35	3.13624	90.7686
666.12	3.06441	89.582
666.89	2.9909	88.4304
667.67	2.91527	87.2999
668.44	2.84016	86.2188
669.21	2.76582	85.174
669.98	2.69339	84.1635
670.75	2.62376	83.189
671.52	2.55728	82.2468
672.29	2.49395	81.3378
673.07	2.43268	80.4469
673.84	2.37609	79.5944
674.61	2.32224	78.765
675.38	2.27055	77.9593
676.15	2.22068	77.1719
676.92	2.17264	76.4026
677.69	2.12683	75.6462
678.46	2.08268	74.9022
679.23	2.03974	74.1662
680	1.99733	73.4375
680.78	1.95491	72.7038
681.55	1.91382	71.9819
682.32	1.87416	71.2604
683.09	1.83642	70.5379
683.86	1.80105	69.813
684.63	1.76807	69.085
685.4	1.73731	68.3523
686.17	1.70792	67.6153
686.94	1.6792	66.8725
687.71	1.65109	66.1242
688.48	1.62322	65.3716
689.25	1.59545	64.6134
690.02	1.56654	63.8507
690.79	1.53486	63.0849
691.56	1.50017	62.3142
692.32	1.4629	61.551
693.09	1.42211	60.7743
693.86	1.37877	59.993
694.63	1.3327	59.2078
695.4	1.28409	58.4194
696.17	1.23342	57.6244
696.94	1.18113	56.8231
697.71	1.12742	56.0157
698.48	1.07185	55.1986
699.25	1.01395	54.3722
700.02	0.95325	53.5354
700.78	0.89053	52.7011
701.55	0.82472	51.8417
702.32	0.75709	50.9706
703.09	0.6887	50.0878
703.86	0.62087	49.1945
704.63	0.55457	48.2902
705.39	0.49171	47.3887
706.16	0.43122	46.4667
706.93	0.37479	45.5381
707.7	0.32251	44.6042
708.47	0.27522	43.6674
709.23	0.23379	42.7414
710	0.19713	41.8053
710.77	0.16594	40.873
711.54	0.14014	39.947
712.3	0.11999	39.0407
713.07	0.1043	38.1341
713.84	0.09331	37.2439
714.61	0.08729	36.3723
715.37	0.08771	35.5319
716.14	0.09559	34.7068
716.91	0.1114	33.9096
717.67	0.13542	33.1513
718.44	0.16649	32.417
719.21	0.20385	31.717
719.97	0.24628	31.0598
720.74	0.29254	30.4298
721.51	0.34087	29.8364
722.27	0.38889	29.2841
723.04	0.43523	28.7583
723.81	0.47782	28.2639
724.57	0.51523	27.8048
725.34	0.54767	27.3658
726.1	0.5741	26.9555
726.87	0.59549	26.5582
727.64	0.61128	26.1756
728.4	0.62153	25.8089
729.17	0.6268	25.443
729.93	0.62628	25.0854
730.7	0.6206	24.7225
731.47	0.61063	24.3578
732.23	0.59641	23.9956
733	0.5795	23.6272
733.76	0.56063	23.2642
734.53	0.54091	22.8992
735.29	0.52197	22.5438
736.06	0.50492	22.1906
736.82	0.49085	21.8487
737.59	0.48045	21.5094
738.35	0.47399	21.1804
739.12	0.47127	20.8527
739.88	0.47168	20.5336
740.65	0.4746	20.2139
741.41	0.48009	19.9008
742.17	0.48796	19.5899
742.94	0.49765	19.2767
743.7	0.50929	18.9696
744.47	0.52238	18.6604
745.23	0.53599	18.3571
746	0.54966	18.0516
746.76	0.56333	17.7519
747.52	0.57607	17.4536
748.29	0.58752	17.1519
749.05	0.5983	16.8547
749.82	0.60791	16.5541
750.58	0.61645	16.2583
751.34	0.62402	15.9632
752.11	0.63145	15.6646
752.87	0.63981	15.3716
753.63	0.6502	15.0801
754.4	0.66285	14.7869
755.16	0.67693	14.5007
755.92	0.69232	14.218
756.69	0.71003	13.9356
757.45	0.73015	13.661
758.21	0.75312	13.3904
758.97	0.77813	13.124
759.74	0.80438	12.8587
760.5	0.82974	12.601
761.26	0.85413	12.3477
762.02	0.87756	12.099
762.79	0.90053	11.8511
763.55	0.92028	11.6103
764.31	0.93624	11.3735
765.07	0.94684	11.1408
765.83	0.94983	10.9124
766.6	0.94317	10.6853
767.36	0.92488	10.4649
768.12	0.89429	10.2477
768.88	0.85112	10.0329
769.64	0.79525	9.82013
770.41	0.72666	9.60678
771.17	0.64811	9.39866
771.93	0.56078	9.1936
772.69	0.4676	8.99193
773.45	0.3716	8.79401
774.21	0.2759	8.5997
774.97	0.18334	8.40944
775.73	0.0962	8.2233
776.5	0.01475	8.03954
777.26	-0.05737	7.86279
778.02	-0.12124	7.69132
778.78	-0.1769	7.52504
779.54	-0.22481	7.36421
780.3	-0.26473	7.20878
781.06	-0.29715	7.05897
781.82	-0.32316	6.91463
782.58	-0.34404	6.77557
783.34	-0.36079	6.64163
784.1	-0.37456	6.5129
784.86	-0.38614	6.38907
785.62	-0.39624	6.26977
786.38	-0.40577	6.15424
787.14	-0.41591	6.04199
787.9	-0.42789	5.93267
788.66	-0.44225	5.82538
789.42	-0.45886	5.71965
790.18	-0.47765	5.61439
790.94	-0.49823	5.50912
791.7	-0.51993	5.40333
792.46	-0.54205	5.29611
793.22	-0.56417	5.1873
793.98	-0.58564	5.07705
794.73	-0.60575	4.96685
795.49	-0.62469	4.85426
796.25	-0.64207	4.7417
797.01	-0.65746	4.63004
797.77	-0.66999	4.5202
798.53	-0.67894	4.41286
799.29	-0.68454	4.3086
800.05	-0.68716	4.20846
800.8	-0.68711	4.11389
801.56	-0.68452	4.02316
802.32	-0.68006	3.93736
803.08	-0.67394	3.857
803.84	-0.66654	3.78169
804.6	-0.65759	3.7111
805.35	-0.64834	3.64557
806.11	-0.63882	3.58342
806.87	-0.63087	3.52536
807.63	-0.62565	3.47069
808.38	-0.62408	3.4195
809.14	-0.62666	3.36998
809.9	-0.63281	3.32248
810.66	-0.64159	3.27652
811.41	-0.65222	3.23221
812.17	-0.66442	3.18774
812.93	-0.67715	3.14342
813.69	-0.69018	3.09875
814.44	-0.70263	3.05404
815.2	-0.71426	3.0078
815.96	-0.72389	2.96135
816.71	-0.72993	2.91588
817.47	-0.73142	2.87096
818.23	-0.72763	2.82809
818.98	-0.71859	2.78823
819.74	-0.70454	2.75045
820.5	-0.68563	2.71505
821.25	-0.66177	2.68212
822.01	-0.63212	2.65063
822.76	-0.59786	2.62095
823.52	-0.55898	2.59252
824.28	-0.51652	2.56566
825.03	-0.4715	2.54057
825.79	-0.42314	2.5166
826.54	-0.37413	2.49387
827.3	-0.32508	2.4716
828.05	-0.27832	2.44994
828.81	-0.23364	2.42775
829.57	-0.19217	2.40477
830.32	-0.15433	2.38088
831.08	-0.11872	2.3546
831.83	-0.08522	2.32628
832.59	-0.05227	2.29456
833.34	-0.02013	2.26042
834.1	0.01181	2.22277
834.85	0.04182	2.18316
835.61	0.06954	2.14037
836.36	0.09333	2.09582
837.12	0.11344	2.04806
837.87	0.12878	1.99861
838.62	0.13978	1.94703
839.38	0.14609	1.89269
840.13	0.14709	1.83726
840.89	0.1427	1.77933
841.64	0.13241	1.72073
842.39	0.11639	1.66072
843.15	0.09456	1.59862
843.9	0.06704	1.53667
844.66	0.03379	1.4735
845.41	-0.00496	1.41174
846.16	-0.04906	1.35095
846.92	-0.09879	1.29073
847.67	-0.15316	1.2328
848.42	-0.21185	1.17625
849.18	-0.27452	1.12031
849.93	-0.33895	1.06625
850.68	-0.40469	1.01309
851.44	-0.47218	0.96003
852.19	-0.53934	0.9085
852.94	-0.60538	0.85767
853.7	-0.67002	0.80676
854.45	-0.73035	0.75718
855.2	-0.78613	0.7085
855.95	-0.83644	0.6612
856.71	-0.8814	0.61546
857.46	-0.91901	0.57316
858.21	-0.95065	0.53405
858.96	-0.97546	0.49822
859.72	-0.99466	0.46523
860.47	-1.00781	0.43574
861.22	-1.01595	0.4089
861.97	-1.01872	0.38454
862.72	-1.01538	0.36178
863.47	-1.00551	0.34046
864.23	-0.98794	0.32053
864.98	-0.96274	0.30131
865.73	-0.93062	0.28321
866.48	-0.89279	0.26572
867.23	-0.85021	0.24973
867.98	-0.803	0.23506
868.73	-0.75172	0.2222
869.49	-0.69588	0.21156
870.24	-0.63714	0.20289
870.99	-0.57472	0.19657
871.74	-0.50922	0.19225
872.49	-0.44195	0.18959
873.24	-0.37414	0.18807
873.99	-0.30674	0.18696
874.74	-0.24034	0.18603
875.49	-0.17573	0.18448
876.24	-0.11372	0.18222
876.99	-0.05588	0.17834
877.74	-0.00267	0.17258
878.49	0.04564	0.16482
879.24	0.08778	0.15412
879.99	0.12286	0.14065
880.74	0.15068	0.12353
881.49	0.17083	0.10269
882.24	0.18383	0.07819
882.99	0.18938	0.04954
883.74	0.18787	0.01729
884.49	0.17983	-0.01869
885.24	0.16461	-0.05766
885.99	0.14231	-0.09902
886.74	0.11177	-0.14244
887.49	0.07343	-0.18713
888.24	0.0289	-0.23243
888.99	-0.02024	-0.27782
889.73	-0.07153	-0.3221
890.48	-0.1252	-0.36601
891.23	-0.17926	-0.40843
891.98	-0.2324	-0.44904
892.73	-0.28422	-0.4879
893.48	-0.3345	-0.52531
894.23	-0.3834	-0.5617
894.97	-0.43024	-0.59696
895.72	-0.47704	-0.63195
896.47	-0.52273	-0.66577
897.22	-0.56707	-0.69815
897.97	-0.60966	-0.72882
898.71	-0.64982	-0.7575
899.46	-0.6883	-0.7842
900.21	-0.7237	-0.80896
900.96	-0.75567	-0.83194
901.7	-0.78347	-0.85314
902.45	-0.8085	-0.87279
903.2	-0.83015	-0.89113
903.95	-0.84845	-0.90783
904.69	-0.86351	-0.92322
905.44	-0.87611	-0.93752
906.19	-0.8864	-0.95051
906.94	-0.89466	-0.96207
907.68	-0.9016	-0.97195
908.43	-0.90865	-0.98012
909.18	-0.91522	-0.98626
909.92	-0.92066	-0.99033
910.67	-0.92505	-0.99217
911.42	-0.92803	-0.99147
912.16	-0.92973	-0.98802
912.91	-0.93026	-0.98137
913.65	-0.92922	-0.97129
914.4	-0.92622	-0.95719
915.15	-0.92128	-0.93927
915.89	-0.91479	-0.91796
916.64	-0.90584	-0.89273
917.38	-0.8953	-0.86468
918.13	-0.88228	-0.8338
918.88	-0.86696	-0.80142
919.62	-0.8488	-0.76907
920.37	-0.82712	-0.73719
921.11	-0.80265	-0.70753
921.86	-0.7748	-0.68014
922.6	-0.74334	-0.6562
923.35	-0.70815	-0.63551
924.09	-0.6704	-0.61869
924.84	-0.63065	-0.60564
925.58	-0.59015	-0.59682
926.33	-0.54836	-0.59225
927.07	-0.50621	-0.5918
927.82	-0.46299	-0.59499
928.56	-0.41926	-0.6011
929.31	-0.37493	-0.60985
930.05	-0.33118	-0.62058
930.79	-0.28824	-0.63329
931.54	-0.24626	-0.64823
932.28	-0.2068	-0.66487
933.03	-0.16978	-0.6841
933.77	-0.13631	-0.70554
934.51	-0.10607	-0.72925
935.26	-0.07867	-0.75561
936	-0.05539	-0.78335
936.75	-0.03522	-0.81326
937.49	-0.01893	-0.84413
938.23	-0.00567	-0.87598
938.98	0.00513	-0.90902
939.72	0.01254	-0.94189
940.46	0.01681	-0.97504
941.21	0.01833	-1.00882
941.95	0.01678	-1.04225
942.69	0.01226	-1.07582
943.43	0.00442	-1.10948
944.18	-0.00731	-1.14331
944.92	-0.02307	-1.17587
945.66	-0.04239	-1.20699
946.4	-0.06475	-1.23612
947.15	-0.09053	-1.26339
947.89	-0.1194	-1.2881
948.63	-0.15217	-1.31057
949.37	-0.18951	-1.33083
950.12	-0.2317	-1.34904
950.86	-0.27696	-1.36461
951.6	-0.3243	-1.37757
952.34	-0.37247	-1.38738
953.08	-0.4199	-1.39414
953.83	-0.46593	-1.39771
954.57	-0.50759	-1.39835
955.31	-0.54445	-1.39667
956.05	-0.57429	-1.39251
956.79	-0.59594	-1.38675
957.53	-0.60794	-1.37932
958.27	-0.60939	-1.36984
959.01	-0.60063	-1.35892
959.76	-0.58028	-1.34596
960.5	-0.54855	-1.33222
961.24	-0.50764	-1.31675
961.98	-0.45856	-1.29951
962.72	-0.40366	-1.27971
963.46	-0.34495	-1.25728
964.2	-0.28461	-1.23159
964.94	-0.22455	-1.20242
965.68	-0.16706	-1.16924
966.42	-0.11378	-1.1322
967.16	-0.06642	-1.09128
967.9	-0.02588	-1.04685
968.64	0.00804	-0.9993
969.38	0.0349	-0.94928
970.12	0.05546	-0.89727
970.86	0.06933	-0.84388
971.6	0.07757	-0.78979
972.34	0.08209	-0.73638
973.08	0.08403	-0.68489
973.82	0.08555	-0.63634
974.56	0.08698	-0.59211
975.3	0.08937	-0.55269
976.04	0.09309	-0.51882
976.78	0.09728	-0.49022
977.51	0.10145	-0.46668
978.25	0.10519	-0.44835
978.99	0.10782	-0.43496
979.73	0.10857	-0.42585
980.47	0.10709	-0.42082
981.21	0.10318	-0.41917
981.95	0.09737	-0.42065
982.68	0.09075	-0.42487
983.42	0.08359	-0.4323
984.16	0.07684	-0.44249
984.9	0.07068	-0.45554
985.64	0.06582	-0.47118
986.37	0.06308	-0.48896
987.11	0.06112	-0.50919
987.85	0.06047	-0.5312
988.59	0.06043	-0.55474
989.33	0.06093	-0.57993
990.06	0.06045	-0.6062
990.8	0.05771	-0.63415
991.54	0.05245	-0.66311
992.27	0.04353	-0.69272
993.01	0.03037	-0.7237
993.75	0.01382	-0.75535
994.49	-0.00525	-0.7875
995.22	-0.02532	-0.8195
995.96	-0.04603	-0.8519
996.7	-0.06618	-0.88405
997.43	-0.08557	-0.91549
998.17	-0.10454	-0.94707
998.91	-0.12225	-0.9783
999.64	-0.1394	-1.00846
1000.38	-0.15626	-1.03786
1001.11	-0.17371	-1.06495
1001.85	-0.19057	-1.08941
1002.59	-0.20825	-1.10995
1003.32	-0.22793	-1.12595
1004.06	-0.25045	-1.13745
1004.79	-0.27577	-1.1444
1005.53	-0.30477	-1.14675
1006.27	-0.33801	-1.14442
1007	-0.37512	-1.13776
1007.74	-0.41667	-1.12642
1008.47	-0.46051	-1.11128
1009.21	-0.50668	-1.09187
1009.94	-0.55168	-1.06939
1010.68	-0.59601	-1.04338
1011.41	-0.63699	-1.01542
1012.15	-0.67578	-0.9849
1012.88	-0.7101	-0.95352
1013.62	-0.74051	-0.9205
1014.35	-0.76517	-0.88746
1015.09	-0.78406	-0.85345
1015.82	-0.7954	-0.81961
1016.55	-0.8	-0.78546
1017.29	-0.79886	-0.75021
1018.02	-0.79225	-0.71486
1018.76	-0.78136	-0.67818
1019.49	-0.76698	-0.6412
1020.23	-0.74977	-0.60327
1020.96	-0.73069	-0.56581
1021.69	-0.70974	-0.52853
1022.43	-0.68633	-0.49123
1023.16	-0.66152	-0.45477
1023.89	-0.63604	-0.41888
1024.63	-0.61028	-0.38391
1025.36	-0.58581	-0.35077
1026.09	-0.56205	-0.32015
1026.83	-0.53815	-0.29294
1027.56	-0.51485	-0.2704
1028.29	-0.49146	-0.25318
1029.03	-0.46738	-0.24106
1029.76	-0.44366	-0.23391
1030.49	-0.41999	-0.23151
1031.22	-0.39711	-0.23309
1031.96	-0.37635	-0.23852
1032.69	-0.36051	-0.24678
1033.42	-0.35126	-0.25772
1034.15	-0.34991	-0.27071
1034.89	-0.35717	-0.28573
1035.62	-0.37338	-0.30175
1036.35	-0.39797	-0.31855
1037.08	-0.43033	-0.3363
1037.81	-0.46876	-0.35502
1038.55	-0.51257	-0.37466
1039.28	-0.559	-0.39455
1040.01	-0.60646	-0.41499
1040.74	-0.65283	-0.43616
1041.47	-0.69628	-0.45807
1042.2	-0.73525	-0.48068
1042.93	-0.76855	-0.50399
1043.66	-0.79528	-0.52793
1044.4	-0.81548	-0.55258
1045.13	-0.82803	-0.57726
1045.86	-0.83364	-0.6025
1046.59	-0.83311	-0.62804
1047.32	-0.82798	-0.65389
1048.05	-0.81962	-0.67911
1048.78	-0.80849	-0.70353
1049.51	-0.7951	-0.72642
1050.24	-0.77973	-0.74802
1050.97	-0.76215	-0.76793
1051.7	-0.7423	-0.78656
1052.43	-0.71997	-0.80349
1053.16	-0.69469	-0.81871
1053.89	-0.6669	-0.83155
1054.62	-0.63686	-0.84208
1055.35	-0.60451	-0.85073
1056.08	-0.57035	-0.85762
1056.81	-0.53454	-0.86316
1057.54	-0.49813	-0.86686
1058.27	-0.46147	-0.86834
1059	-0.42489	-0.86731
1059.73	-0.38896	-0.86364
1060.46	-0.35374	-0.85719
1061.19	-0.3191	-0.84829
1061.91	-0.28614	-0.83749
1062.64	-0.25385	-0.82511
1063.37	-0.22326	-0.81185
1064.1	-0.19475	-0.79816
1064.83	-0.16875	-0.78444
1065.56	-0.14504	-0.77142
1066.29	-0.12378	-0.75979
1067.01	-0.10488	-0.75015
1067.74	-0.08753	-0.74274
1068.47	-0.07168	-0.73795
1069.2	-0.05748	-0.73604
1069.93	-0.04484	-0.73679
1070.65	-0.0332	-0.73981
1071.38	-0.02185	-0.74466
1072.11	-0.01125	-0.75048
1072.84	-0.00288	-0.75657
1073.56	0.00128	-0.76256
1074.29	0.000204555	-0.76871
1075.02	-0.00726	-0.77526
1075.75	-0.0213	-0.78252
1076.47	-0.04164	-0.79055
1077.2	-0.06788	-0.80025
1077.93	-0.09864	-0.81162
1078.65	-0.13205	-0.82453
1079.38	-0.16701	-0.83947
1080.11	-0.20126	-0.8562
1080.83	-0.2332	-0.8745
1081.56	-0.26368	-0.89516
1082.29	-0.29127	-0.91806
1083.01	-0.31517	-0.94304
1083.74	-0.33528	-0.97072
1084.47	-0.34984	-1.0005
1085.19	-0.35806	-1.03178
1085.92	-0.36127	-1.06534
1086.64	-0.35989	-1.09964
1087.37	-0.35522	-1.13507
1088.1	-0.34846	-1.17028
1088.82	-0.34111	-1.2038
1089.55	-0.33464	-1.23561
1090.27	-0.33061	-1.26392
1091	-0.32945	-1.28879
1091.72	-0.33101	-1.309
1092.45	-0.33459	-1.3248
1093.17	-0.33944	-1.336
1093.9	-0.34522	-1.34322
1094.62	-0.35189	-1.3468
1095.35	-0.35951	-1.34686
1096.07	-0.36817	-1.34395
1096.8	-0.37737	-1.33821
1097.52	-0.38639	-1.3307
1098.25	-0.39437	-1.32146
1098.97	-0.4002	-1.31135
1099.69	-0.40354	-1.30008
1100.42	-0.40435	-1.28764
1101.14	-0.40264	-1.27448
1101.87	-0.39824	-1.2598
1102.59	-0.39101	-1.24444
1103.31	-0.3808	-1.22818
1104.04	-0.36739	-1.21105
1104.76	-0.35111	-1.18799
1105.49	-0.33218	-1.16769
1106.21	-0.31116	-1.15043
1106.93	-0.28788	-1.13553
1107.66	-0.26229	-1.12237
1108.38	-0.23541	-1.11089
1109.1	-0.20797	-1.10052
1109.83	-0.18016	-1.09084
1110.55	-0.15262	-1.08186
1111.27	-0.12565	-1.07325
1111.99	-0.0994	-1.06487
1112.72	-0.07553	-1.05651
1113.44	-0.05885	-1.04832
1114.16	-0.04729	-1.04012
1114.88	-0.03932	-1.03187
1115.61	-0.03374	-1.02342
1116.33	-0.02992	-1.01497
1117.05	-0.02724	-1.0064
1117.77	-0.02539	-0.99772
1118.49	-0.02416	-0.98893
1119.22	-0.02345	-0.97992
1119.94	-0.02321	-0.97097
1120.66	-0.02344	-0.96198
1121.38	-0.02414	-0.95298
1122.1	-0.02533	-0.94402
1122.82	-0.02704	-0.93513
1123.54	-0.0293	-0.92634
1124.27	-0.03221	-0.91759
1124.99	-0.03572	-0.90913
1125.71	-0.03995	-0.9009
1126.43	-0.04496	-0.8929
1127.15	-0.0508	-0.88516
1127.87	-0.05755	-0.87771
1128.59	-0.06524	-0.87055
1129.31	-0.07393	-0.86369
1130.03	-0.08364	-0.85716
1130.75	-0.09442	-0.85095
1131.47	-0.10629	-0.84509
1132.19	-0.11931	-0.83959
1132.91	-0.13349	-0.83444
1133.63	-0.14884	-0.82967
1134.35	-0.16538	-0.82527
1135.07	-0.18313	-0.82127
1135.79	-0.20208	-0.81767
1136.51	-0.22224	-0.81446
1137.23	-0.24362	-0.81167
1137.95	-0.2662	-0.80929
1138.67	-0.28997	-0.80733
1139.39	-0.3149	-0.80578
1140.11	-0.34099	-0.80465
1140.83	-0.36821	-0.80393
1141.55	-0.39653	-0.80364

## Sheet: Fig.1f
	PL		Fluo.		Phos.
169.244	0	169.244	-0.00030152	169.244	-0.000301434
169.724	7.83663e-05	261.118	-9.65021e-05	285.072	-4.41876e-05
170.204	0.000154931	268.311	4.41861e-05	294.069	0.000113312
170.684	0.000229761	282.223	0.00060263	311.497	0.000700368
171.164	0.000302916	295.518	0.00183	328.184	0.00191
171.644	0.000374448	308.208	0.00428	344.145	0.00418
172.124	0.000444405	320.308	0.00872	359.397	0.00813
172.604	0.000512831	331.832	0.01614	373.955	0.0145
173.083	0.000579627	342.794	0.02762	387.837	0.02408
173.563	0.000645108	353.208	0.0442	401.058	0.03763
174.043	0.000709162	363.088	0.06666	413.634	0.05573
174.523	0.000771819	372.448	0.09538	425.581	0.07866
175.003	0.000833101	381.302	0.13025	436.916	0.10638
175.483	0.000893032	389.665	0.1706	447.654	0.13844
175.963	0.00095163	397.55	0.21533	457.812	0.1741
176.443	0.00101	404.971	0.26303	467.406	0.21234
176.923	0.00106	411.942	0.31211	476.452	0.25204
177.403	0.00112	418.478	0.36103	484.966	0.29203
177.883	0.00117	424.593	0.40838	492.964	0.33123
178.362	0.00122	430.3	0.45301	500.462	0.36871
178.842	0.00128	435.613	0.49406	507.477	0.40373
179.322	0.00133	440.548	0.53099	514.024	0.43577
179.802	0.00137	445.116	0.56354	520.12	0.46451
180.282	0.00142	449.334	0.59166	525.78	0.48983
180.762	0.00147	453.214	0.61553	531.022	0.51175
181.242	0.00151	456.772	0.63543	535.86	0.53044
181.722	0.00155	460.02	0.65175	540.312	0.54611
182.201	0.0016	462.973	0.6649	544.393	0.55905
182.681	0.00164	465.645	0.67533	548.119	0.56959
183.161	0.00168	468.05	0.68346	551.507	0.57803
183.641	0.00171	470.202	0.68969	554.573	0.58469
184.121	0.00175	472.115	0.69437	557.332	0.58987
184.601	0.00179	473.803	0.69781	559.801	0.59382
185.08	0.00182	475.281	0.70029	561.996	0.59678
185.56	0.00185	476.562	0.70203	563.933	0.59896
186.04	0.00188	477.66	0.70321	565.628	0.60052
186.52	0.00191	478.59	0.704	567.098	0.60162
187	0.00194	479.365	0.7045	568.358	0.60237
187.479	0.00197	480	0.7048	569.424	0.60287
187.959	0.002	480.508	0.70497	570.313	0.60318
188.439	0.00202	480.904	0.70507	571.041	0.60337
188.919	0.00204	481.201	0.70511	571.624	0.60348
189.399	0.00206	481.414	0.70513	572.078	0.60354
189.878	0.00208	481.557	0.70514	572.42	0.60357
190.358	0.0021	481.644	0.70514	572.664	0.60358
190.838	0.00212	481.688	0.70514	572.828	0.60359
191.318	0.00213	481.705	0.70514	572.927	0.60359
191.797	0.00215	481.707	0.70514	572.979	0.60359
192.277	0.00216	481.709	0.70514	572.997	0.60359
192.757	0.00217	481.724	0.70514	573	0.60359
193.236	0.00218	481.763	0.70514	573.003	0.60359
193.716	0.00219	481.84	0.70514	573.021	0.60359
194.196	0.00219	481.967	0.70514	573.072	0.60359
194.676	0.0022	482.157	0.70512	573.17	0.60359
195.155	0.0022	482.421	0.70508	573.332	0.60358
195.635	0.00221	482.773	0.70501	573.573	0.60357
196.115	0.00221	483.224	0.70487	573.91	0.60354
196.594	0.00221	483.788	0.70463	574.358	0.60348
197.074	0.00221	484.477	0.70424	574.934	0.60338
197.554	0.0022	485.304	0.70362	575.653	0.60319
198.033	0.0022	486.28	0.70268	576.532	0.60288
198.513	0.0022	487.418	0.7013	577.585	0.6024
198.993	0.0022	488.732	0.69934	578.829	0.60167
199.472	0.0022	490.233	0.69661	580.281	0.6006
199.952	0.0022	491.933	0.69291	581.955	0.59907
200.432	0.00221	493.846	0.68796	583.868	0.59695
200.911	0.00222	495.984	0.68149	586.036	0.59406
201.391	0.00224	498.359	0.67316	588.474	0.5902
201.871	0.00226	500.983	0.66261	591.199	0.58515
202.35	0.00229	503.87	0.64947	594.226	0.57865
202.83	0.00232	507.032	0.63335	597.572	0.5704
203.309	0.00235	510.481	0.61387	601.252	0.56011
203.789	0.00238	514.23	0.5907	605.283	0.54746
204.269	0.00241	518.291	0.56358	609.679	0.53213
204.748	0.00244	522.676	0.53238	614.458	0.51384
205.228	0.00246	527.399	0.49712	619.634	0.49235
205.707	0.00249	532.472	0.45801	625.225	0.46751
206.187	0.00251	537.906	0.41553	631.245	0.43928
206.667	0.00253	543.716	0.37038	637.711	0.40775
207.146	0.00255	549.912	0.32356	644.639	0.37322
207.626	0.00257	556.508	0.27627	652.045	0.33617
208.105	0.00259	563.517	0.22986	659.943	0.29731
208.585	0.0026	570.949	0.18575	668.352	0.25753
209.064	0.00262	578.819	0.14526	677.285	0.21788
209.544	0.00263	587.139	0.10949	686.76	0.17951
210.023	0.00265	595.921	0.0792	696.792	0.14356
210.503	0.00266	605.177	0.05471	707.398	0.11103
210.982	0.00268	614.92	0.0359	718.592	0.08272
211.462	0.00269	625.163	0.02223	730.391	0.05911
211.941	0.00271	635.918	0.01288	742.811	0.04031
212.421	0.00272	647.197	0.00691	755.868	0.02609
212.9	0.00273	659.014	0.00336	769.578	0.01591
213.38	0.00275	671.38	0.00141	783.956	0.00907
213.859	0.00276	677.773	0.000832197	799.019	0.00476
214.339	0.00278	745.124	-0.000295189	814.782	0.00224
214.818	0.00279	812.475	-0.000301569	831.262	0.000871501
215.298	0.00281	879.826	-0.000301577	848.474	0.000194841
215.777	0.00283	947.177	-0.000301577	857.359	1.00345e-05
216.257	0.00284	1014.53	-0.000301577	969.619	-0.000301334
216.736	0.00286	1081.88	-0.000301577	1081.88	-0.000301577
217.215	0.00287
217.695	0.00289
218.174	0.0029
218.654	0.00291
219.133	0.00292
219.612	0.00293
220.092	0.00294
220.571	0.00294
221.051	0.00295
221.53	0.00295
222.009	0.00295
222.489	0.00294
222.968	0.00294
223.447	0.00293
223.927	0.00292
224.406	0.00291
224.885	0.0029
225.365	0.00288
225.844	0.00286
226.323	0.00284
226.802	0.00282
227.282	0.0028
227.761	0.00277
228.24	0.00275
228.72	0.00272
229.199	0.0027
229.678	0.00267
230.157	0.00264
230.636	0.00261
231.116	0.00259
231.595	0.00256
232.074	0.00253
232.553	0.00251
233.032	0.00248
233.512	0.00246
233.991	0.00243
234.47	0.00241
234.949	0.00239
235.428	0.00237
235.907	0.00235
236.387	0.00233
236.866	0.00231
237.345	0.00229
237.824	0.00227
238.303	0.00226
238.782	0.00225
239.261	0.00224
239.74	0.00223
240.219	0.00222
240.698	0.00222
241.178	0.00221
241.657	0.00221
242.136	0.00221
242.615	0.00222
243.094	0.00223
243.573	0.00224
244.052	0.00225
244.531	0.00226
245.01	0.00227
245.489	0.00229
245.968	0.00231
246.447	0.00232
246.926	0.00234
247.405	0.00236
247.883	0.00238
248.362	0.0024
248.841	0.00242
249.32	0.00243
249.799	0.00245
250.278	0.00247
250.757	0.00249
251.236	0.0025
251.715	0.00252
252.194	0.00253
252.672	0.00255
253.151	0.00256
253.63	0.00258
254.109	0.00259
254.588	0.00261
255.067	0.00263
255.545	0.00264
256.024	0.00266
256.503	0.00268
256.982	0.0027
257.461	0.00271
257.939	0.00273
258.418	0.00275
258.897	0.00277
259.376	0.00279
259.854	0.00281
260.333	0.00283
260.812	0.00285
261.29	0.00287
261.769	0.00289
262.248	0.00291
262.727	0.00293
263.205	0.00295
263.684	0.00297
264.162	0.00298
264.641	0.003
265.12	0.00301
265.598	0.00302
266.077	0.00303
266.556	0.00304
267.034	0.00305
267.513	0.00305
267.991	0.00306
268.47	0.00306
268.948	0.00306
269.427	0.00306
269.906	0.00305
270.384	0.00305
270.863	0.00304
271.341	0.00304
271.82	0.00303
272.298	0.00302
272.777	0.003
273.255	0.00299
273.733	0.00298
274.212	0.00296
274.69	0.00294
275.169	0.00293
275.647	0.00291
276.126	0.00289
276.604	0.00287
277.082	0.00284
277.561	0.00282
278.039	0.0028
278.517	0.00278
278.996	0.00275
279.474	0.00273
279.953	0.0027
280.431	0.00268
280.909	0.00266
281.387	0.00264
281.866	0.00262
282.344	0.0026
282.822	0.00258
283.301	0.00256
283.779	0.00254
284.257	0.00252
284.735	0.0025
285.213	0.00248
285.692	0.00247
286.17	0.00245
286.648	0.00244
287.126	0.00242
287.604	0.00241
288.083	0.00239
288.561	0.00238
289.039	0.00237
289.517	0.00235
289.995	0.00234
290.473	0.00233
290.951	0.00232
291.429	0.00231
291.907	0.00229
292.386	0.00228
292.864	0.00227
293.342	0.00226
293.82	0.00225
294.298	0.00225
294.776	0.00224
295.254	0.00223
295.732	0.00222
296.21	0.00222
296.688	0.00221
297.166	0.0022
297.644	0.0022
298.121	0.00219
298.599	0.00219
299.077	0.00219
299.555	0.00219
300.033	0.00219
300.511	0.00219
300.989	0.0022
301.467	0.0022
301.945	0.00221
302.422	0.00222
302.9	0.00223
303.378	0.00225
303.856	0.00226
304.334	0.00227
304.811	0.00229
305.289	0.00231
305.767	0.00232
306.245	0.00234
306.722	0.00236
307.2	0.00237
307.678	0.00238
308.155	0.0024
308.633	0.00241
309.111	0.00241
309.589	0.00242
310.066	0.00242
310.544	0.00243
311.021	0.00243
311.499	0.00243
311.977	0.00242
312.454	0.00242
312.932	0.00241
313.409	0.0024
313.887	0.00239
314.365	0.00238
314.842	0.00237
315.32	0.00235
315.797	0.00234
316.275	0.00233
316.752	0.00231
317.23	0.0023
317.707	0.00228
318.184	0.00227
318.662	0.00226
319.139	0.00224
319.617	0.00223
320.094	0.00222
320.572	0.00221
321.049	0.0022
321.526	0.00219
322.004	0.00218
322.481	0.00217
322.958	0.00216
323.436	0.00216
323.913	0.00215
324.39	0.00214
324.868	0.00214
325.345	0.00213
325.822	0.00212
326.299	0.00212
326.777	0.00211
327.254	0.0021
327.731	0.00209
328.208	0.00208
328.685	0.00208
329.162	0.00207
329.64	0.00206
330.117	0.00205
330.594	0.00204
331.071	0.00204
331.548	0.00203
332.025	0.00202
332.502	0.00201
332.979	0.002
333.456	0.00198
333.933	0.00197
334.411	0.00195
334.888	0.00193
335.365	0.00191
335.842	0.00188
336.319	0.00186
336.795	0.00182
337.272	0.00179
337.749	0.00175
338.226	0.00171
338.703	0.00167
339.18	0.00163
339.657	0.00158
340.134	0.00153
340.611	0.00148
341.088	0.00142
341.564	0.00136
342.041	0.0013
342.518	0.00124
342.995	0.00118
343.472	0.00111
343.948	0.00105
344.425	0.000982001
344.902	0.000917584
345.379	0.000854575
345.855	0.00079404
346.332	0.000736699
346.809	0.00068369
347.285	0.000636095
347.762	0.000595766
348.239	0.000563877
348.715	0.000542485
349.192	0.000533343
349.669	0.000538432
350.145	0.000559652
350.622	0.000599089
351.098	0.000658701
351.575	0.000740948
352.051	0.000847662
352.528	0.000981447
353.004	0.00114
353.481	0.00134
353.957	0.00156
354.434	0.00183
354.91	0.00213
355.387	0.00247
355.863	0.00285
356.34	0.00328
356.816	0.00375
357.292	0.00427
357.769	0.00483
358.245	0.00545
358.721	0.00613
359.198	0.00685
359.674	0.00764
360.15	0.00848
360.627	0.00937
361.103	0.01033
361.579	0.01135
362.055	0.01243
362.532	0.01358
363.008	0.01479
363.484	0.01606
363.96	0.0174
364.436	0.0188
364.913	0.02028
365.389	0.02182
365.865	0.02342
366.341	0.0251
366.817	0.02685
367.293	0.02866
367.769	0.03054
368.245	0.0325
368.721	0.03452
369.197	0.03662
369.673	0.03879
370.149	0.04103
370.625	0.04334
371.101	0.04572
371.577	0.04817
372.053	0.0507
372.529	0.05329
373.005	0.05595
373.481	0.05868
373.957	0.06148
374.433	0.06434
374.909	0.06727
375.384	0.07025
375.86	0.0733
376.336	0.07641
376.812	0.07957
377.288	0.08279
377.763	0.08606
378.239	0.08939
378.715	0.09277
379.19	0.09619
379.666	0.09967
380.142	0.10319
380.618	0.10675
381.093	0.11035
381.569	0.11399
382.044	0.11766
382.52	0.12138
382.996	0.12512
383.471	0.12889
383.947	0.1327
384.422	0.13652
384.898	0.14037
385.373	0.14424
385.849	0.14813
386.324	0.15204
386.8	0.15598
387.275	0.15992
387.751	0.16389
388.226	0.16787
388.701	0.17186
389.177	0.17588
389.652	0.17991
390.128	0.18397
390.603	0.18803
391.078	0.19211
391.554	0.19622
392.029	0.20033
392.504	0.20446
392.979	0.20861
393.455	0.21279
393.93	0.21697
394.405	0.22116
394.88	0.22538
395.355	0.2296
395.831	0.23385
396.306	0.23811
396.781	0.24238
397.256	0.24666
397.731	0.25096
398.206	0.25527
398.681	0.2596
399.156	0.26394
399.631	0.2683
400.106	0.27267
400.581	0.27705
401.056	0.28145
401.531	0.28586
402.006	0.29029
402.481	0.29472
402.956	0.29918
403.431	0.30364
403.906	0.30811
404.381	0.3126
404.856	0.3171
405.331	0.32161
405.805	0.32612
406.28	0.33065
406.755	0.33519
407.23	0.33975
407.704	0.3443
408.179	0.34888
408.654	0.35347
409.129	0.35807
409.603	0.36268
410.078	0.36731
410.553	0.37195
411.027	0.3766
411.502	0.38127
411.977	0.38595
412.451	0.39064
412.926	0.39535
413.4	0.40006
413.875	0.4048
414.349	0.40953
414.824	0.41429
415.298	0.41905
415.773	0.42382
416.247	0.4286
416.722	0.4334
417.196	0.43819
417.67	0.443
418.145	0.44782
418.619	0.45263
419.094	0.45747
419.568	0.4623
420.042	0.46713
420.516	0.47197
420.991	0.47683
421.465	0.48168
421.939	0.48653
422.413	0.49138
422.888	0.49624
423.362	0.50109
423.836	0.50594
424.31	0.51078
424.784	0.51562
425.258	0.52045
425.733	0.52529
426.207	0.53011
426.681	0.53492
427.155	0.53972
427.629	0.54451
428.103	0.5493
428.577	0.55407
429.051	0.55883
429.525	0.56359
429.999	0.56832
430.473	0.57305
430.947	0.57776
431.42	0.58245
431.894	0.58714
432.368	0.59181
432.842	0.59647
433.316	0.60111
433.79	0.60573
434.263	0.61033
434.737	0.61493
435.211	0.61951
435.685	0.62408
436.158	0.62862
436.632	0.63315
437.106	0.63767
437.579	0.64217
438.053	0.64666
438.527	0.65114
439	0.6556
439.474	0.66006
439.947	0.6645
440.421	0.66893
440.894	0.67334
441.368	0.67775
441.841	0.68214
442.315	0.68652
442.788	0.69089
443.262	0.69525
443.735	0.69959
444.209	0.70392
444.682	0.70823
445.155	0.71253
445.629	0.71683
446.102	0.72111
446.575	0.72538
447.049	0.72964
447.522	0.73389
447.995	0.73813
448.468	0.74237
448.941	0.7466
449.415	0.75083
449.888	0.75505
450.361	0.75928
450.834	0.7635
451.307	0.76772
451.78	0.77194
452.253	0.77616
452.726	0.78037
453.2	0.7846
453.673	0.78881
454.146	0.79301
454.619	0.79721
455.091	0.80139
455.564	0.80558
456.037	0.80975
456.51	0.8139
456.983	0.81805
457.456	0.82218
457.929	0.82629
458.402	0.83038
458.874	0.83445
459.347	0.83851
459.82	0.84254
460.293	0.84655
460.765	0.85052
461.238	0.85448
461.711	0.85841
462.184	0.86231
462.656	0.86616
463.129	0.86999
463.601	0.87378
464.074	0.87753
464.547	0.88125
465.019	0.88491
465.492	0.88854
465.964	0.89212
466.437	0.89565
466.909	0.89914
467.382	0.90258
467.854	0.90596
468.326	0.90929
468.799	0.91258
469.271	0.9158
469.744	0.91898
470.216	0.92209
470.688	0.92514
471.161	0.92815
471.633	0.93108
472.105	0.93396
472.577	0.93677
473.049	0.93952
473.522	0.94221
473.994	0.94483
474.466	0.94738
474.938	0.94986
475.41	0.95228
475.882	0.95462
476.354	0.9569
476.826	0.9591
477.298	0.96123
477.771	0.9633
478.242	0.96529
478.714	0.96721
479.186	0.96906
479.658	0.97083
480.13	0.97254
480.602	0.97418
481.074	0.97575
481.546	0.97725
482.018	0.97868
482.489	0.98005
482.961	0.98135
483.433	0.98259
483.905	0.98378
484.376	0.9849
484.848	0.98597
485.32	0.98698
485.792	0.98795
486.263	0.98886
486.735	0.98973
487.206	0.99055
487.678	0.99133
488.15	0.99207
488.621	0.99276
489.093	0.99343
489.564	0.99405
490.036	0.99464
490.507	0.9952
490.978	0.99572
491.45	0.99621
491.921	0.99667
492.393	0.99709
492.864	0.99749
493.335	0.99785
493.807	0.99819
494.278	0.99849
494.749	0.99876
495.22	0.99901
495.692	0.99922
496.163	0.99941
496.634	0.99958
497.105	0.99971
497.576	0.99982
498.047	0.9999
498.518	0.99996
498.989	0.99999
499.46	1
499.932	0.99998
500.403	0.99995
500.873	0.99989
501.344	0.9998
501.815	0.9997
502.286	0.99958
502.757	0.99944
503.228	0.99928
503.699	0.9991
504.17	0.9989
504.641	0.99869
505.111	0.99847
505.582	0.99823
506.053	0.99797
506.524	0.99771
506.994	0.99743
507.465	0.99714
507.936	0.99685
508.406	0.99655
508.877	0.99624
509.347	0.99593
509.818	0.99561
510.289	0.9953
510.759	0.99498
511.23	0.99466
511.7	0.99433
512.17	0.99401
512.641	0.99368
513.111	0.99335
513.582	0.99302
514.052	0.99268
514.522	0.99234
514.993	0.99199
515.463	0.99163
515.933	0.99126
516.404	0.99089
516.874	0.9905
517.344	0.9901
517.814	0.98969
518.284	0.98927
518.754	0.98883
519.225	0.98839
519.695	0.98793
520.165	0.98746
520.635	0.98699
521.105	0.9865
521.575	0.986
522.045	0.98549
522.515	0.98498
522.985	0.98446
523.455	0.98393
523.925	0.9834
524.394	0.98287
524.864	0.98233
525.334	0.9818
525.804	0.98126
526.274	0.98072
526.743	0.98019
527.213	0.97966
527.683	0.97913
528.153	0.9786
528.622	0.97808
529.092	0.97756
529.561	0.97705
530.031	0.97654
530.501	0.97603
530.97	0.97552
531.44	0.97501
531.909	0.97451
532.379	0.974
532.848	0.97349
533.317	0.97298
533.787	0.97246
534.256	0.97194
534.726	0.97141
535.195	0.97087
535.664	0.97032
536.134	0.96976
536.603	0.96917
537.072	0.96857
537.541	0.96794
538.01	0.96729
538.48	0.9666
538.949	0.96588
539.418	0.96513
539.887	0.96434
540.356	0.96351
540.825	0.96264
541.294	0.96172
541.763	0.96077
542.232	0.95976
542.701	0.95872
543.17	0.95763
543.639	0.9565
544.108	0.95532
544.577	0.9541
545.046	0.95285
545.514	0.95155
545.983	0.95022
546.452	0.94885
546.921	0.94744
547.389	0.94601
547.858	0.94453
548.327	0.94302
548.795	0.94148
549.264	0.93991
549.733	0.93831
550.201	0.93668
550.67	0.93501
551.138	0.93332
551.607	0.93159
552.075	0.92984
552.544	0.92805
553.012	0.92623
553.48	0.92439
553.949	0.92251
554.417	0.9206
554.886	0.91865
555.354	0.91667
555.822	0.91465
556.29	0.9126
556.759	0.91051
557.227	0.90838
557.695	0.90621
558.163	0.904
558.631	0.90175
559.099	0.89947
559.567	0.89714
560.035	0.89476
560.504	0.89235
560.972	0.8899
561.44	0.8874
561.907	0.88488
562.375	0.88231
562.843	0.8797
563.311	0.87705
563.779	0.87437
564.247	0.87165
564.715	0.86889
565.182	0.86611
565.65	0.86329
566.118	0.86044
566.586	0.85756
567.053	0.85465
567.521	0.85171
567.989	0.84874
568.456	0.84576
568.924	0.84274
569.391	0.83971
569.859	0.83664
570.326	0.83356
570.794	0.83046
571.261	0.82733
571.729	0.82418
572.196	0.82102
572.664	0.81782
573.131	0.81461
573.598	0.81137
574.066	0.8081
574.533	0.80481
575	0.80148
575.467	0.79813
575.934	0.79475
576.402	0.79132
576.869	0.78787
577.336	0.78439
577.803	0.78087
578.27	0.77731
578.737	0.77371
579.204	0.77008
579.671	0.76641
580.138	0.7627
580.605	0.75896
581.072	0.75518
581.539	0.75137
582.006	0.74752
582.473	0.74364
582.939	0.73974
583.406	0.7358
583.873	0.73183
584.34	0.72784
584.806	0.72384
585.273	0.7198
585.74	0.71575
586.206	0.71168
586.673	0.7076
587.139	0.70351
587.606	0.69939
588.073	0.69528
588.539	0.69116
589.006	0.68703
589.472	0.68292
589.938	0.6788
590.405	0.67468
590.871	0.67058
591.338	0.66647
591.804	0.66239
592.27	0.65833
592.736	0.65428
593.203	0.65025
593.669	0.64625
594.135	0.64227
594.601	0.63833
595.067	0.63441
595.533	0.63053
595.999	0.62669
596.465	0.62287
596.932	0.61909
597.397	0.61537
597.863	0.61168
598.329	0.60802
598.795	0.60442
599.261	0.60085
599.727	0.59733
600.193	0.59386
600.659	0.59043
601.124	0.58707
601.59	0.58374
602.056	0.58047
602.522	0.57725
602.987	0.57408
603.453	0.57097
603.919	0.56791
604.384	0.56492
604.85	0.56197
605.315	0.55909
605.781	0.55626
606.246	0.5535
606.712	0.55079
607.177	0.54814
607.643	0.54555
608.108	0.54302
608.573	0.54055
609.039	0.53813
609.504	0.53577
609.969	0.53347
610.434	0.53122
610.9	0.52902
611.365	0.52688
611.83	0.52479
612.295	0.52275
612.76	0.52075
613.225	0.5188
613.69	0.51689
614.155	0.51503
614.62	0.5132
615.085	0.5114
615.55	0.50964
616.015	0.50791
616.48	0.5062
616.945	0.50451
617.41	0.50285
617.874	0.5012
618.339	0.49957
618.804	0.49794
619.269	0.49632
619.733	0.49471
620.198	0.4931
620.662	0.49149
621.127	0.48988
621.592	0.48826
622.056	0.48664
622.521	0.485
622.985	0.48336
623.45	0.4817
623.914	0.48003
624.378	0.47834
624.843	0.47664
625.307	0.47492
625.771	0.47318
626.236	0.47142
626.7	0.46964
627.164	0.46784
627.628	0.46602
628.093	0.46416
628.557	0.46229
629.021	0.46039
629.485	0.45847
629.949	0.45652
630.413	0.45454
630.877	0.45253
631.341	0.4505
631.805	0.44843
632.269	0.44633
632.733	0.4442
633.197	0.44204
633.66	0.43986
634.124	0.43763
634.588	0.43537
635.052	0.43308
635.515	0.43076
635.979	0.4284
636.443	0.42601
636.906	0.42359
637.37	0.42113
637.834	0.41864
638.297	0.41613
638.761	0.41358
639.224	0.41101
639.688	0.40841
640.151	0.40579
640.614	0.40315
641.078	0.40048
641.541	0.39779
642.004	0.39509
642.468	0.39237
642.931	0.38964
643.394	0.3869
643.857	0.38415
644.32	0.38139
644.784	0.37862
645.247	0.37585
645.71	0.37307
646.173	0.3703
646.636	0.36752
647.099	0.36475
647.562	0.36198
648.025	0.35922
648.488	0.35646
648.95	0.35372
649.413	0.35098
649.876	0.34826
650.339	0.34554
650.802	0.34284
651.264	0.34017
651.727	0.3375
652.19	0.33485
652.652	0.33222
653.115	0.3296
653.577	0.32701
654.04	0.32444
654.502	0.32189
654.965	0.31935
655.427	0.31684
655.89	0.31434
656.352	0.31187
656.815	0.30941
657.277	0.30698
657.739	0.30457
658.201	0.30217
658.664	0.29979
659.126	0.29744
659.588	0.2951
660.05	0.29279
660.512	0.29049
660.974	0.28821
661.437	0.28593
661.899	0.28368
662.361	0.28145
662.823	0.27923
663.284	0.27702
663.746	0.27482
664.208	0.27263
664.67	0.27045
665.132	0.26829
665.594	0.26614
666.055	0.264
666.517	0.26188
666.979	0.25977
667.441	0.25769
667.902	0.25563
668.364	0.25358
668.825	0.25156
669.287	0.24956
669.748	0.24759
670.21	0.24564
670.671	0.24372
671.133	0.24183
671.594	0.23996
672.055	0.23812
672.517	0.23629
672.978	0.2345
673.439	0.23274
673.901	0.231
674.362	0.22928
674.823	0.22759
675.284	0.22592
675.745	0.22428
676.206	0.22265
676.667	0.22104
677.128	0.21945
677.589	0.21788
678.05	0.21632
678.511	0.21478
678.972	0.21324
679.433	0.21172
679.894	0.21021
680.355	0.20871
680.815	0.20722
681.276	0.20573
681.737	0.20425
682.197	0.20278
682.658	0.20131
683.119	0.19985
683.579	0.1984
684.04	0.19695
684.5	0.19551
684.961	0.19407
685.421	0.19263
685.882	0.19121
686.342	0.18978
686.802	0.18837
687.263	0.18695
687.723	0.18555
688.183	0.18415
688.644	0.18275
689.104	0.18136
689.564	0.17998
690.024	0.17861
690.484	0.17724
690.944	0.17588
691.404	0.17453
691.864	0.17318
692.324	0.17184
692.784	0.17051
693.244	0.16919
693.704	0.16787
694.164	0.16656
694.624	0.16525
695.083	0.16395
695.543	0.16266
696.003	0.16136
696.463	0.16008
696.922	0.15879
697.382	0.15751
697.841	0.15623
698.301	0.15494
698.761	0.15366
699.22	0.15238
699.679	0.15109
700.139	0.14981
700.598	0.14852
701.058	0.14722
701.517	0.14592
701.976	0.14462
702.436	0.14331
702.895	0.142
703.354	0.14068
703.813	0.13936
704.272	0.13803
704.731	0.1367
705.19	0.13536
705.65	0.13402
706.109	0.13268
706.567	0.13133
707.026	0.12999
707.485	0.12864
707.944	0.12729
708.403	0.12594
708.862	0.1246
709.321	0.12326
709.779	0.12192
710.238	0.12059
710.697	0.11927
711.155	0.11795
711.614	0.11665
712.073	0.11535
712.531	0.11407
712.99	0.11279
713.448	0.11153
713.907	0.11028
714.365	0.10905
714.823	0.10783
715.282	0.10662
715.74	0.10543
716.198	0.10426
716.657	0.10309
717.115	0.10195
717.573	0.10082
718.031	0.0997
718.489	0.0986
718.947	0.0975
719.405	0.09642
719.863	0.09535
720.321	0.09429
720.779	0.09324
721.237	0.09219
721.695	0.09115
722.153	0.09011
722.611	0.08907
723.069	0.08804
723.526	0.08701
723.984	0.08599
724.442	0.08496
724.899	0.08394
725.357	0.08293
725.815	0.08192
726.272	0.08092
726.73	0.07992
727.187	0.07894
727.645	0.07796
728.102	0.077
728.559	0.07604
729.017	0.0751
729.474	0.07416
729.931	0.07324
730.388	0.07233
730.846	0.07142
731.303	0.07053
731.76	0.06965
732.217	0.06879
732.674	0.06793
733.131	0.06708
733.588	0.06625
734.045	0.06542
734.502	0.06461
734.959	0.06381
735.416	0.06302
735.873	0.06224
736.329	0.06147
736.786	0.06071
737.243	0.05995
737.7	0.05921
738.156	0.05847
738.613	0.05774
739.07	0.05702
739.526	0.05631
739.983	0.0556
740.439	0.0549
740.896	0.0542
741.352	0.05351
741.808	0.05282
742.265	0.05213
742.721	0.05145
743.177	0.05078
743.634	0.0501
744.09	0.04944
744.546	0.04877
745.002	0.04811
745.458	0.04746
745.914	0.04681
746.37	0.04616
746.826	0.04552
747.282	0.04488
747.738	0.04425
748.194	0.04362
748.65	0.043
749.106	0.04239
749.561	0.04178
750.017	0.04117
750.473	0.04057
750.929	0.03998
751.384	0.03939
751.84	0.03881
752.295	0.03824
752.751	0.03767
753.207	0.03711
753.662	0.03656
754.117	0.03601
754.573	0.03547
755.028	0.03494
755.484	0.03441
755.939	0.0339
756.394	0.03339
756.849	0.03288
757.305	0.03239
757.76	0.0319
758.215	0.03142
758.67	0.03095
759.125	0.03049
759.58	0.03003
760.035	0.02958
760.49	0.02914
760.945	0.02871
761.4	0.02828
761.854	0.02786
762.309	0.02745
762.764	0.02705
763.219	0.02665
763.673	0.02626
764.128	0.02587
764.583	0.0255
765.037	0.02512
765.492	0.02476
765.946	0.0244
766.401	0.02404
766.855	0.02369
767.31	0.02335
767.764	0.02301
768.218	0.02268
768.673	0.02235
769.127	0.02202
769.581	0.02171
770.035	0.02139
770.49	0.02108
770.944	0.02078
771.398	0.02048
771.852	0.02019
772.306	0.0199
772.76	0.01962
773.214	0.01934
773.668	0.01907
774.121	0.0188
774.575	0.01854
775.029	0.01828
775.483	0.01803
775.936	0.01779
776.39	0.01755
776.844	0.01732
777.297	0.01709
777.751	0.01687
778.204	0.01665
778.658	0.01643
779.111	0.01623
779.565	0.01602
780.018	0.01582
780.472	0.01562
780.925	0.01543
781.378	0.01524
781.831	0.01505
782.285	0.01487
782.738	0.01468
783.191	0.0145
783.644	0.01433
784.097	0.01415
784.55	0.01398
785.003	0.0138
785.456	0.01363
785.909	0.01346
786.362	0.01329
786.815	0.01312
787.267	0.01296
787.72	0.01279
788.173	0.01263
788.626	0.01247
789.078	0.01231
789.531	0.01215
789.983	0.012
790.436	0.01184
790.888	0.01169
791.341	0.01154
791.793	0.01139
792.246	0.01124
792.698	0.0111
793.15	0.01096
793.603	0.01081
794.055	0.01068
794.507	0.01054
794.959	0.0104
795.411	0.01027
795.863	0.01013
796.315	0.01
796.767	0.00987
797.219	0.00974
797.671	0.00961
798.123	0.00948
798.575	0.00935
799.027	0.00923
799.479	0.0091
799.93	0.00898
800.382	0.00886
800.834	0.00874
801.285	0.00862
801.737	0.0085
802.189	0.00839
802.64	0.00827
803.092	0.00816
803.543	0.00805
803.994	0.00794
804.446	0.00783
804.897	0.00772
805.348	0.00762
805.8	0.00752
806.251	0.00742
806.702	0.00732
807.153	0.00722
807.604	0.00713
808.055	0.00704
808.506	0.00695
808.957	0.00686
809.408	0.00678
809.859	0.0067
810.31	0.00662
810.761	0.00654
811.212	0.00647
811.662	0.00639
812.113	0.00632
812.564	0.00625
813.014	0.00618
813.465	0.00611
813.916	0.00604
814.366	0.00598
814.817	0.00591
815.267	0.00585
815.717	0.00579
816.168	0.00573
816.618	0.00567
817.068	0.00562
817.519	0.00556
817.969	0.00551
818.419	0.00546
818.869	0.00541
819.319	0.00536
819.769	0.00531
820.219	0.00527
820.669	0.00522
821.119	0.00518
821.569	0.00514
822.019	0.0051
822.469	0.00506
822.919	0.00502
823.368	0.00498
823.818	0.00494
824.268	0.0049
824.717	0.00487
825.167	0.00483
825.617	0.0048
826.066	0.00476
826.516	0.00473
826.965	0.00469
827.414	0.00465
827.864	0.00462
828.313	0.00459
828.762	0.00455
829.212	0.00452
829.661	0.00449
830.11	0.00446
830.559	0.00443
831.008	0.0044
831.457	0.00437
831.906	0.00434
832.355	0.00432
832.804	0.0043
833.253	0.00428
833.702	0.00426
834.15	0.00424
834.599	0.00422
835.048	0.00421
835.497	0.00419
835.945	0.00418
836.394	0.00416
836.842	0.00415
837.291	0.00414
837.739	0.00412
838.188	0.00411
838.636	0.0041
839.085	0.00408
839.533	0.00407
839.981	0.00406
840.429	0.00404
840.878	0.00403
841.326	0.00402
841.774	0.00401
842.222	0.00399
842.67	0.00398
843.118	0.00397
843.566	0.00395
844.014	0.00394
844.462	0.00393
844.91	0.00391
845.357	0.0039
845.805	0.00388
846.253	0.00387
846.701	0.00386
847.148	0.00384
847.596	0.00383
848.043	0.00382
848.491	0.00381
848.938	0.00379
849.386	0.00378
849.833	0.00377
850.28	0.00376
850.728	0.00375
851.175	0.00375
851.622	0.00374
852.069	0.00373
852.517	0.00373
852.964	0.00372
853.411	0.00372
853.858	0.00371
854.305	0.00371
854.752	0.0037
855.199	0.0037
855.646	0.00369
856.092	0.00369
856.539	0.00368
856.986	0.00368
857.433	0.00367
857.879	0.00366
858.326	0.00365
858.772	0.00364
859.219	0.00363
859.665	0.00362
860.112	0.00361
860.558	0.00359
861.005	0.00358
861.451	0.00356
861.897	0.00354
862.344	0.00353
862.79	0.00351
863.236	0.00349
863.682	0.00347
864.128	0.00345
864.574	0.00343
865.02	0.00341
865.466	0.00339
865.912	0.00337
866.358	0.00335
866.804	0.00333
867.249	0.00331
867.695	0.00329
868.141	0.00327
868.587	0.00325
869.032	0.00323
869.478	0.00321
869.923	0.00319
870.369	0.00317
870.814	0.00315
871.26	0.00313
871.705	0.00311
872.15	0.00309
872.596	0.00307
873.041	0.00305
873.486	0.00303
873.931	0.00301
874.376	0.003
874.821	0.00298
875.266	0.00296
875.711	0.00295
876.156	0.00293
876.601	0.00292
877.046	0.00291
877.491	0.00289
877.936	0.00288
878.381	0.00286
878.825	0.00285
879.27	0.00284
879.715	0.00282
880.159	0.00281
880.604	0.00279
881.048	0.00277
881.493	0.00276
881.937	0.00274
882.381	0.00272
882.826	0.0027
883.27	0.00268
883.714	0.00266
884.158	0.00263
884.602	0.00261
885.047	0.00259
885.491	0.00256
885.935	0.00254
886.379	0.00252
886.823	0.0025
887.266	0.00247
887.71	0.00245
888.154	0.00244
888.598	0.00242
889.042	0.0024
889.485	0.00239
889.929	0.00238
890.373	0.00236
890.816	0.00235
891.26	0.00235
891.703	0.00234
892.146	0.00233
892.59	0.00233
893.033	0.00233
893.476	0.00232
893.92	0.00232
894.363	0.00232
894.806	0.00232
895.249	0.00232
895.692	0.00232
896.135	0.00232
896.578	0.00231
897.021	0.00231
897.464	0.00231
897.907	0.00231
898.35	0.0023
898.793	0.0023
899.235	0.00229
899.678	0.00229
900.121	0.00228
900.563	0.00227
901.006	0.00226
901.448	0.00225
901.891	0.00224
902.333	0.00222
902.776	0.00221
903.218	0.00219
903.66	0.00217
904.102	0.00216
904.545	0.00214
904.987	0.00212
905.429	0.0021
905.871	0.00208
906.313	0.00206
906.755	0.00204
907.197	0.00203
907.639	0.00201
908.081	0.00199
908.523	0.00197
908.964	0.00195
909.406	0.00193
909.848	0.00191
910.289	0.00189
910.731	0.00187
911.172	0.00185
911.614	0.00182
912.055	0.0018
912.497	0.00177
912.938	0.00175
913.38	0.00173
913.821	0.0017
914.262	0.00168
914.703	0.00165
915.144	0.00163
915.586	0.00161
916.027	0.00159
916.468	0.00157
916.909	0.00155
917.35	0.00153
917.79	0.00151
918.231	0.0015
918.672	0.00148
919.113	0.00147
919.554	0.00145
919.994	0.00144
920.435	0.00142
920.875	0.00141
921.316	0.0014
921.756	0.00139
922.197	0.00137
922.637	0.00136
923.078	0.00135
923.518	0.00134
923.958	0.00133
924.398	0.00132
924.839	0.00131
925.279	0.0013
925.719	0.0013
926.159	0.00129
926.599	0.00129
927.039	0.00128
927.479	0.00128
927.918	0.00128
928.358	0.00128
928.798	0.00128
929.238	0.00129
929.677	0.0013
930.117	0.00131
930.557	0.00132
930.996	0.00133
931.436	0.00134
931.875	0.00136
932.315	0.00138
932.754	0.00139
933.193	0.00141
933.632	0.00143
934.072	0.00145
934.511	0.00147
934.95	0.00149
935.389	0.00151
935.828	0.00153
936.267	0.00155
936.706	0.00157
937.145	0.00159
937.584	0.00161
938.023	0.00162
938.461	0.00164
938.9	0.00165
939.339	0.00167
939.777	0.00168
940.216	0.00169
940.655	0.0017
941.093	0.00172
941.531	0.00173
941.97	0.00174
942.408	0.00175
942.847	0.00177
943.285	0.00178
943.723	0.00179
944.161	0.00181
944.599	0.00183
945.037	0.00184
945.475	0.00186
945.913	0.00188
946.351	0.0019
946.789	0.00192
947.227	0.00194
947.665	0.00196
948.103	0.00199
948.54	0.00201
948.978	0.00203
949.416	0.00205
949.853	0.00207
950.291	0.00209
950.728	0.0021
951.166	0.00212
951.603	0.00213
952.04	0.00214
952.478	0.00215
952.915	0.00216
953.352	0.00216
953.789	0.00217
954.226	0.00217
954.664	0.00217
955.101	0.00216
955.538	0.00216
955.974	0.00215
956.411	0.00215
956.848	0.00214
957.285	0.00213
957.722	0.00211
958.158	0.0021
958.595	0.00209
959.032	0.00207
959.468	0.00206
959.905	0.00204
960.341	0.00203
960.778	0.00201
961.214	0.002
961.65	0.00198
962.086	0.00197
962.523	0.00196
962.959	0.00195
963.395	0.00194
963.831	0.00193
964.267	0.00192
964.703	0.00191
965.139	0.0019
965.575	0.0019
966.011	0.00189
966.447	0.00189
966.882	0.00188
967.318	0.00188
967.754	0.00188
968.189	0.00187
968.625	0.00187
969.06	0.00187
969.496	0.00187
969.931	0.00188
970.367	0.00188
970.802	0.00188
971.237	0.00188
971.672	0.00189
972.108	0.00189
972.543	0.0019
972.978	0.0019
973.413	0.00191
973.848	0.00191
974.283	0.00191
974.718	0.00192
975.153	0.00192
975.587	0.00193
976.022	0.00193
976.457	0.00194
976.891	0.00194
977.326	0.00195
977.761	0.00195
978.195	0.00196
978.63	0.00196
979.064	0.00197
979.498	0.00198
979.933	0.00198
980.367	0.00199
980.801	0.002
981.235	0.002
981.669	0.00201
982.104	0.00202
982.538	0.00203
982.972	0.00204
983.406	0.00205
983.839	0.00207
984.273	0.00208
984.707	0.00209
985.141	0.00211
985.574	0.00212
986.008	0.00214
986.442	0.00215
986.875	0.00216
987.309	0.00218
987.742	0.00219
988.176	0.0022
988.609	0.00221
989.042	0.00222
989.476	0.00222
989.909	0.00222
990.342	0.00223
990.775	0.00223
991.208	0.00222
991.641	0.00222
992.074	0.00222
992.507	0.00221
992.94	0.0022
993.373	0.00219
993.805	0.00218
994.238	0.00216
994.671	0.00215
995.104	0.00213
995.536	0.00211
995.969	0.0021
996.401	0.00208
996.834	0.00206
997.266	0.00204
997.698	0.00202
998.131	0.00201
998.563	0.00199
998.995	0.00198
999.427	0.00196
999.859	0.00195
1000.29	0.00194
1000.72	0.00192
1001.15	0.00191
1001.59	0.00191
1002.02	0.0019
1002.45	0.00189
1002.88	0.00189
1003.31	0.00188
1003.75	0.00188
1004.18	0.00188
1004.61	0.00188
1005.04	0.00188
1005.47	0.00188
1005.9	0.00188
1006.34	0.00189
1006.77	0.00189
1007.2	0.00189
1007.63	0.00189
1008.06	0.0019
1008.49	0.0019
1008.92	0.0019
1009.35	0.0019
1009.78	0.0019
1010.21	0.0019
1010.64	0.0019
1011.08	0.00191
1011.51	0.00191
1011.94	0.0019
1012.37	0.0019
1012.8	0.0019
1013.23	0.0019
1013.66	0.0019
1014.09	0.00189
1014.52	0.00189
1014.95	0.00189
1015.38	0.00188
1015.81	0.00188
1016.24	0.00187
1016.67	0.00187
1017.1	0.00186
1017.53	0.00186
1017.96	0.00185
1018.39	0.00185
1018.82	0.00184
1019.25	0.00184
1019.68	0.00183
1020.11	0.00183
1020.54	0.00182
1020.97	0.00182
1021.4	0.00182
1021.83	0.00182
1022.26	0.00182
1022.69	0.00182
1023.12	0.00182
1023.55	0.00182
1023.98	0.00182
1024.41	0.00182
1024.84	0.00182
1025.26	0.00182
1025.69	0.00181
1026.12	0.00181
1026.55	0.00181
1026.98	0.0018
1027.41	0.0018
1027.84	0.0018
1028.27	0.00179
1028.7	0.00178
1029.12	0.00178
1029.55	0.00177
1029.98	0.00176
1030.41	0.00175
1030.84	0.00175
1031.27	0.00174
1031.69	0.00173
1032.12	0.00172
1032.55	0.00171
1032.98	0.00171
1033.41	0.0017
1033.84	0.0017
1034.27	0.00169
1034.69	0.00169
1035.12	0.00169
1035.55	0.00168
1035.98	0.00168
1036.4	0.00168
1036.83	0.00169
1037.26	0.00169
1037.69	0.0017
1038.12	0.00171
1038.54	0.00172
1038.97	0.00173
1039.4	0.00174
1039.83	0.00176
1040.25	0.00178
1040.68	0.0018
1041.11	0.00182
1041.53	0.00184
1041.96	0.00187
1042.39	0.0019
1042.82	0.00192
1043.24	0.00195
1043.67	0.00198
1044.1	0.00201
1044.52	0.00204
1044.95	0.00207
1045.38	0.0021
1045.8	0.00212
1046.23	0.00215
1046.66	0.00218
1047.08	0.0022
1047.51	0.00222
1047.94	0.00225
1048.36	0.00227
1048.79	0.00229
1049.21	0.00231
1049.64	0.00233
1050.07	0.00235
1050.49	0.00237
1050.92	0.00239
1051.35	0.00241
1051.77	0.00242
1052.2	0.00244
1052.62	0.00245
1053.05	0.00246
1053.47	0.00247
1053.9	0.00248
1054.33	0.00249
1054.75	0.00249
1055.18	0.0025
1055.6	0.0025
1056.03	0.0025
1056.45	0.0025
1056.88	0.0025
1057.3	0.0025
1057.73	0.0025
1058.15	0.0025
1058.58	0.00249
1059.01	0.00249
1059.43	0.00248
1059.86	0.00247
1060.28	0.00246
1060.7	0.00245
1061.13	0.00244
1061.55	0.00243
1061.98	0.00242
1062.4	0.0024
1062.83	0.00239
1063.25	0.00237
1063.68	0.00236
1064.1	0.00234
1064.53	0.00232
1064.95	0.0023
1065.37	0.00228
1065.8	0.00225
1066.22	0.00223
1066.65	0.00221
1067.07	0.00218
1067.49	0.00215
1067.92	0.00212
1068.34	0.0021
1068.77	0.00207
1069.19	0.00203
1069.61	0.002
1070.04	0.00197
1070.46	0.00193
1070.88	0.0019
1071.31	0.00186
1071.73	0.00182
1072.15	0.00178
1072.58	0.00174
1073	0.0017
1073.42	0.00166
1073.85	0.00161
1074.27	0.00157
1074.69	0.00152
1075.12	0.00148
1075.54	0.00143
1075.96	0.00138
1076.39	0.00133
1076.81	0.00128
1077.23	0.00123
1077.65	0.00117
1078.08	0.00112
1078.5	0.00106
1078.92	0.00101
1079.35	0.000948626
1079.77	0.000889499
1080.19	0.000829387
1080.61	0.000768004
1081.04	0.000705645
1081.46	0.000642166
1081.88	0.000577569

## Sheet: Fig.2a
	1 atm		Released
400.174	0.45916	400.174	0.59525
401.138	0.49973	401.138	0.59474
402.102	0.53089	402.102	0.58928
403.067	0.52431	403.067	0.58908
404.031	0.49686	404.031	0.59693
404.995	0.48114	404.995	0.60386
405.959	0.4807	405.959	0.60495
406.924	0.4862	406.924	0.60121
407.888	0.50613	407.888	0.59661
408.852	0.52543	408.852	0.59389
409.817	0.51648	409.817	0.59029
410.781	0.48595	410.781	0.58647
411.745	0.46359	411.745	0.58663
412.709	0.48391	412.709	0.58953
413.674	0.5303	413.674	0.59322
414.638	0.54761	414.638	0.59464
415.602	0.53277	415.602	0.58926
416.566	0.50991	416.566	0.58443
417.531	0.48786	417.531	0.58917
418.495	0.47921	418.495	0.59581
419.459	0.49572	419.459	0.59598
420.423	0.52502	420.423	0.59163
421.388	0.52799	421.388	0.5874
422.352	0.49872	422.352	0.58808
423.316	0.48449	423.316	0.59451
424.281	0.49806	424.281	0.60191
425.245	0.51081	425.245	0.60167
426.209	0.5226	426.209	0.59299
427.173	0.53749	427.173	0.58453
428.138	0.52886	428.138	0.5815
429.102	0.50828	429.102	0.5865
430.066	0.5078	430.066	0.59753
431.031	0.51447	431.031	0.6059
431.995	0.51651	431.995	0.6038
432.959	0.53951	432.959	0.59507
433.923	0.57103	433.923	0.58965
434.888	0.56906	434.888	0.59049
435.852	0.55195	435.852	0.59441
436.816	0.53478	436.816	0.59676
437.781	0.49748	437.781	0.59505
438.745	0.46534	438.745	0.59083
439.709	0.47747	439.709	0.589
440.673	0.51318	440.673	0.58953
441.637	0.52449	441.637	0.59091
442.602	0.52195	442.602	0.59536
443.566	0.53351	443.566	0.60176
444.53	0.55229	444.53	0.60536
445.495	0.56327	445.495	0.60293
446.459	0.5645	446.459	0.5976
447.423	0.56309	447.423	0.59403
448.387	0.55539	448.387	0.59305
449.352	0.54056	449.352	0.5954
450.316	0.54608	450.316	0.5987
451.28	0.56237	451.28	0.5982
452.245	0.55204	452.245	0.59427
453.209	0.54015	453.209	0.59081
454.173	0.55451	454.173	0.59222
455.137	0.57621	455.137	0.59896
456.102	0.58945	456.102	0.60829
457.066	0.58794	457.066	0.61663
458.03	0.58588	458.03	0.61634
458.995	0.60665	458.995	0.60466
459.959	0.63492	459.959	0.59275
460.923	0.63962	460.923	0.59326
461.887	0.61593	461.887	0.60065
462.852	0.58312	462.852	0.59991
463.816	0.57591	463.816	0.59379
464.78	0.61325	464.78	0.59606
465.744	0.67064	465.744	0.60351
466.709	0.69528	466.709	0.60072
467.673	0.67778	467.673	0.59111
468.637	0.65643	468.637	0.59053
469.601	0.65799	469.601	0.60152
470.566	0.67765	470.566	0.6151
471.53	0.69783	471.53	0.62229
472.494	0.71836	472.494	0.61752
473.459	0.73177	473.459	0.60557
474.423	0.7247	474.423	0.60177
475.387	0.72734	475.387	0.61062
476.351	0.76239	476.351	0.61681
477.316	0.81384	477.316	0.60685
478.28	0.84259	478.28	0.59243
479.244	0.82213	479.244	0.59422
480.209	0.77842	480.209	0.6081
481.173	0.75861	481.173	0.61691
482.137	0.79881	482.137	0.6188
483.101	0.88617	483.101	0.61721
484.066	0.94631	484.066	0.61025
485.03	0.96035	485.03	0.60265
485.994	0.96743	485.994	0.60105
486.958	0.97344	486.958	0.60606
487.923	0.97234	487.923	0.61597
488.887	0.97498	488.887	0.62623
489.851	1.00062	489.851	0.63302
490.816	1.03701	490.816	0.64011
491.78	1.06517	491.78	0.64713
492.744	1.1154	492.744	0.64426
493.708	1.18815	493.708	0.63363
494.673	1.22236	494.673	0.62795
495.637	1.22171	495.637	0.63265
496.601	1.21884	496.601	0.64504
497.565	1.19808	497.565	0.64963
498.53	1.15922	498.53	0.64139
499.494	1.1476	499.494	0.63982
500.458	1.17657	500.458	0.64868
501.423	1.23321	501.423	0.65011
502.387	1.30955	502.387	0.6429
503.351	1.38528	503.351	0.64298
504.315	1.45423	504.315	0.65578
505.28	1.53042	505.28	0.66889
506.244	1.60974	506.244	0.67201
507.208	1.63112	507.208	0.66897
508.173	1.5826	508.173	0.66586
509.137	1.54422	509.137	0.66662
510.101	1.5194	510.101	0.67291
511.065	1.53744	511.065	0.6789
512.029	1.61477	512.029	0.68245
512.994	1.68388	512.994	0.68378
513.958	1.71621	513.958	0.67752
514.922	1.78416	514.922	0.66541
515.887	1.87306	515.887	0.66515
516.851	1.83575	516.851	0.68142
517.815	1.70505	517.815	0.69808
518.779	1.62747	518.779	0.71055
519.744	1.58754	519.744	0.71886
520.708	1.57436	520.708	0.71953
521.672	1.67217	521.672	0.72294
522.637	1.86762	522.637	0.73368
523.601	2.04741	523.601	0.74014
524.565	2.07805	524.565	0.73565
525.529	1.91322	525.529	0.72925
526.494	1.79381	526.494	0.73007
527.458	1.85596	527.458	0.73689
528.422	1.98701	528.422	0.74973
529.386	2.03213	529.386	0.77022
530.351	2.01599	530.351	0.79082
531.315	1.97708	531.315	0.80455
532.279	1.99244	532.279	0.81159
533.244	2.11182	533.244	0.81006
534.208	2.12098	534.208	0.80014
535.172	1.97453	535.172	0.79062
536.136	1.94228	536.136	0.79209
537.101	2.07825	537.101	0.80498
538.065	2.25049	538.065	0.81621
539.029	2.32321	539.029	0.82232
539.994	2.13077	539.994	0.83197
540.958	1.80802	540.958	0.84027
541.922	1.65367	541.922	0.84076
542.886	1.64207	542.886	0.83984
543.851	1.65312	543.851	0.84696
544.815	1.70028	544.815	0.86876
545.779	1.73941	545.779	0.89722
546.743	1.64205	546.743	0.91004
547.708	1.49693	547.708	0.90175
548.672	1.43582	548.672	0.89492
549.636	1.4183	549.636	0.9041
550.601	1.37293	550.601	0.91743
551.565	1.3253	551.565	0.92443
552.529	1.31027	552.529	0.92765
553.493	1.30523	553.493	0.93456
554.458	1.28599	554.458	0.94974
555.422	1.23036	555.422	0.97102
556.386	1.12325	556.386	0.99304
557.351	0.99374	557.351	1.00826
558.315	0.88563	558.315	1.00379
559.279	0.85706	559.279	0.98447
560.243	0.90489	560.243	0.97534
561.207	0.93836	561.207	0.9963
562.172	0.91947	562.172	1.02968
563.136	0.85971	563.136	1.04296
564.1	0.77861	564.1	1.03522
565.065	0.75431	565.065	1.02879
566.029	0.80074	566.029	1.04062
566.993	0.81259	566.993	1.05994
567.957	0.74444	567.957	1.06215
568.922	0.65205	568.922	1.05491
569.886	0.60093	569.886	1.05893
570.85	0.62528	570.85	1.06503
571.815	0.648	571.815	1.05538
572.779	0.60278	572.779	1.04657
573.743	0.55687	573.743	1.05139
574.707	0.53254	574.707	1.05891
575.672	0.48621	575.672	1.05201
576.636	0.42444	576.636	1.03481
577.6	0.38037	577.6	1.01869
578.564	0.34796	578.564	0.99716
579.529	0.31879	579.529	0.97435
580.493	0.29486	580.493	0.96768
581.457	0.2627	581.457	0.97051
582.422	0.22077	582.422	0.96791
583.386	0.18552	583.386	0.95933
584.35	0.16543	584.35	0.95133
585.314	0.1545	585.314	0.94546
586.279	0.14161	586.279	0.93631
587.243	0.13283	587.243	0.93062
588.207	0.12956	588.207	0.92987
589.172	0.11602	589.172	0.90551
590.136	0.09823	590.136	0.86863
591.1	0.09236	591.1	0.85951
592.064	0.08904	592.064	0.86826
593.029	0.07652	593.029	0.85948
593.993	0.06793	593.993	0.84001
594.957	0.06848	594.957	0.82712
595.921	0.06555	595.921	0.81002
596.886	0.05581	596.886	0.78081
597.85	0.04649	597.85	0.75173
598.814	0.04111	598.814	0.72906
599.779	0.03684	599.779	0.7079
600.743	0.03007	600.743	0.68821
601.707	0.02442	601.707	0.67839
602.671	0.02318	602.671	0.68252
603.636	0.02405	603.636	0.68693
604.6	0.0238	604.6	0.67545
605.564	0.02323	605.564	0.65638
606.528	0.02312	606.528	0.63803
607.493	0.02172	607.493	0.61445
608.457	0.01982	608.457	0.58615
609.421	0.01807	609.421	0.56075
610.385	0.01575	610.385	0.53915
611.35	0.01378	611.35	0.51836
612.314	0.0126	612.314	0.50337
613.278	0.01141	613.278	0.4963
614.243	0.00957	614.243	0.4855
615.207	0.00739	615.207	0.46632
616.171	0.00625	616.171	0.44876
617.135	0.0067	617.135	0.43456
618.1	0.00701	618.1	0.41057
619.064	0.00596	619.064	0.38047
620.028	0.00471	620.028	0.36307
620.993	0.00362	620.993	0.35418
621.957	0.00277	621.957	0.33832
622.921	0.00236	622.921	0.32124
623.885	0.00225	623.885	0.31128
624.85	0.00231	624.85	0.30073
625.814	0.00222	625.814	0.28264
626.778	0.00181	626.778	0.26321
627.742	0.00148	627.742	0.24793
628.707	0.00134	628.707	0.23307
629.671	0.00106	629.671	0.21698
630.635	0.000636568	630.635	0.20431
631.6	0.000421503	631.6	0.19539
632.564	0.000369503	632.564	0.18539
633.528	0.000312614	633.528	0.1745
634.492	0.000330735	634.492	0.16599
635.457	0.000464694	635.457	0.15845
636.421	0.000503111	636.421	0.14864
637.385	0.000365427	637.385	0.13786
638.35	0.000229782	638.35	0.12989
639.314	0.000168961	639.314	0.1241
640.278	0.000141471	640.278	0.11636
641.242	0.000114463	641.242	0.10702
642.207	0.000109464	642.207	0.09996
643.171	0.000169029	643.171	0.09495
644.135	0.000231071	644.135	0.08849
645.099	0.00016586	645.099	0.08108
646.064	8.28831e-05	646.064	0.07561
647.028	6.88538e-05	647.028	0.07199
647.992	0.000108829	647.992	0.06847
648.957	0.000195562	648.957	0.06524
649.921	0.000333306	649.921	0.06287
650.885	0.000475279	650.885	0.06027
651.849	0.000501952	651.849	0.05693
652.814	0.000520463	652.814	0.0551
653.778	0.000993119	653.778	0.05788
654.742	0.00301	654.742	0.0661
655.706	0.0071	655.706	0.07493
656.671	0.00892	656.671	0.07444
657.635	0.00552	657.635	0.06164
658.599	0.00213	658.599	0.0469
659.563	0.000880672	659.563	0.03822
660.528	0.000589679	660.528	0.0353
661.492	0.000656339	661.492	0.0354
662.456	0.000827807	662.456	0.03546
663.421	0.000892735	663.421	0.03414
664.385	0.000900339	664.385	0.03169
665.349	0.000923921	665.349	0.02815
666.313	0.000984933	666.313	0.02726
667.278	0.00224	667.278	0.04873
668.242	0.01082	668.242	0.11254
669.206	0.01835	669.206	0.1154
670.17	0.01922	670.17	0.09187
671.135	0.01926	671.135	0.07691
672.099	0.01799	672.099	0.06758
673.063	0.01542	673.063	0.05975
674.028	0.0129	674.028	0.05305
674.992	0.01118	674.992	0.04896
675.956	0.01057	675.956	0.04816
676.92	0.0111	676.92	0.04967
677.885	0.01247	677.885	0.05298
678.849	0.01463	678.849	0.0597
679.813	0.01835	679.813	0.07109
680.778	0.02469	680.778	0.08654
681.742	0.03459	681.742	0.10737
682.706	0.0503	682.706	0.13991
683.67	0.07677	683.67	0.19129
684.635	0.1214	684.635	0.26724
685.599	0.19499	685.599	0.37931
686.563	0.31399	686.563	0.54518
687.528	0.48836	687.528	0.76926
688.492	0.6911	688.492	1.01759
689.456	0.85061	689.456	1.21147
690.42	0.88601	690.42	1.24703
691.385	0.77189	691.385	1.07199
692.349	0.57564	692.349	0.76873
693.313	0.38001	693.313	0.47195
694.277	0.22411	694.277	0.25653
695.242	0.11827	695.242	0.13118
696.206	0.05615	696.206	0.06842
697.17	0.02367	697.17	0.03842
698.135	0.00859	698.135	0.02371
699.099	0.00253	699.099	0.01592
700.063	0.000471387	700.063	0.01138
701.027	8.40998e-06	701.027	0.00873
701.992	-7.64169e-05	701.992	0.00711
702.956	-0.000273964	702.956	0.00578
703.92	-0.000516069	703.92	0.00467
704.884	-0.000736418	704.884	0.00388
705.849	-0.000875816	705.849	0.00331
706.813	-0.000950169	706.813	0.00281
707.777	-0.00099607	707.777	0.00243
708.741	-0.001	708.741	0.00227
709.706	-0.000964793	709.706	0.00217
710.67	-0.000918754	710.67	0.00197
711.634	-0.000862294	711.634	0.00185
712.599	-0.00077649	712.599	0.00191
713.563	-0.000661078	713.563	0.002
714.527	-0.000533174	714.527	0.00194
715.491	-0.000405054	715.491	0.00191
716.456	-0.000263776	716.456	0.0021
717.42	-0.000118419	717.42	0.00246
718.384	-1.70461e-05	718.384	0.00288
719.348	3.06016e-05	719.348	0.00374
720.313	0.000462471	720.313	0.00568
721.277	0.00208	721.277	0.00912
722.241	0.00641	722.241	0.01501
723.206	0.01661	723.206	0.02606
724.17	0.03609	724.17	0.04527
725.134	0.06508	725.134	0.07305
726.098	0.10365	726.098	0.10811
727.063	0.15581	727.063	0.15007
728.027	0.22377	728.027	0.19987
728.991	0.29865	728.991	0.25876
729.956	0.36103	729.956	0.32352
730.92	0.38938	730.92	0.37607
731.884	0.36499	731.884	0.38317
732.848	0.28759	732.848	0.32868
733.813	0.18834	733.813	0.23742
734.777	0.1051	734.777	0.14905
735.741	0.05307	735.741	0.087
736.705	0.02589	736.705	0.05156
737.67	0.01271	737.67	0.0325
738.634	0.00651	738.634	0.02162
739.598	0.00354	739.598	0.01516
740.562	0.00195	740.562	0.01142
741.527	0.00102	741.527	0.00918
742.491	0.000534419	742.491	0.00755
743.455	0.000296426	743.455	0.00618
744.42	0.00016256	744.42	0.00514
745.384	8.74972e-05	745.384	0.00446
746.348	5.3311e-05	746.348	0.00397
747.312	3.35411e-05	747.312	0.00356
748.277	1.49442e-05	748.277	0.00331
749.241	4.98254e-06	749.241	0.00319
750.205	2.71189e-06	750.205	0.00304
751.17	1.17736e-06	751.17	0.00287
752.134	3.60449e-08	752.134	0.00275
753.098	3.68821e-08	753.098	0.00272
754.062	1.1869e-06	754.062	0.00274
755.027	2.41221e-06	755.027	0.00273
755.991	1.93474e-06	755.991	0.00266
756.955	2.09085e-06	756.955	0.00262
757.919	3.59733e-06	757.919	0.00264
758.884	5.46326e-06	758.884	0.00271
759.848	7.72503e-06	759.848	0.00281
760.812	1.27669e-05	760.812	0.00285
761.777	2.12386e-05	761.777	0.00277
762.741	2.75938e-05	762.741	0.0027
763.705	3.08286e-05	763.705	0.00272
764.669	3.99234e-05	764.669	0.00275
765.634	5.61631e-05	765.634	0.00271
766.598	7.10345e-05	766.598	0.00269
767.562	8.92534e-05	767.562	0.00273
768.527	0.000128117	768.527	0.00284
769.491	0.000182173	769.491	0.00297
770.455	0.00021804	770.455	0.00307
771.419	0.000243462	771.419	0.00314
772.384	0.000293461	772.384	0.00322
773.348	0.000363793	773.348	0.00332
774.312	0.000436846	774.312	0.00347
775.276	0.000507761	775.276	0.00363
776.241	0.000561281	776.241	0.00375
777.205	0.000589265	777.205	0.0038
778.169	0.000626923	778.169	0.00387
779.134	0.000719505	779.134	0.00398
780.098	0.000836471	780.098	0.00406
781.062	0.000884114	781.062	0.00398
782.026	0.000827314	782.026	0.00363
782.991	0.000707331	782.991	0.00311
783.955	0.000582289	783.955	0.00268
784.919	0.00050843	784.919	0.00249
785.883	0.000544585	785.883	0.00257
786.848	0.000702154	786.848	0.00276
787.812	0.000827994	787.812	0.00283
788.776	0.000742876	788.776	0.00271
789.74	0.000557386	789.74	0.0025
790.705	0.000434248	790.705	0.00228
791.669	0.000367352	791.669	0.00208
792.633	0.000317001	792.633	0.00195
793.598	0.000288671	793.598	0.0019
794.562	0.000296093	794.562	0.00186
795.526	0.000328427	795.526	0.00182
796.49	0.000359636	796.49	0.00188
797.455	0.000392996	797.455	0.002
798.419	0.000440499	798.419	0.00203
799.383	0.000480173	799.383	0.00199
800.347	0.000513737	800.347	0.00204
801.312	0.00058129	801.312	0.00217
802.276	0.000682745	802.276	0.00225
803.24	0.000783971	803.24	0.00225
804.205	0.000866071	804.205	0.0022
805.169	0.000924306	805.169	0.00219
806.133	0.000969918	806.133	0.00222
807.097	0.00102	807.097	0.00227
808.062	0.00109	808.062	0.00227
809.026	0.00122	809.026	0.00224
809.99	0.00139	809.99	0.00224
810.955	0.00152	810.955	0.00229
811.919	0.0016	811.919	0.00239
812.883	0.0017	812.883	0.00247
813.847	0.00187	813.847	0.00249
814.812	0.00204	814.812	0.00248
815.776	0.00221	815.776	0.00254
816.74	0.00242	816.74	0.0027
817.705	0.00264	817.705	0.00291
818.669	0.00281	818.669	0.00309
819.633	0.00301	819.633	0.0032
820.597	0.00336	820.597	0.00332
821.562	0.00377	821.562	0.00355
822.526	0.00415	822.526	0.0039
823.49	0.00459	823.49	0.00433
824.454	0.00515	824.454	0.00473
825.419	0.00583	825.419	0.00508
826.383	0.00666	826.383	0.00558
827.347	0.0078	827.347	0.00639
828.312	0.00942	828.312	0.00748
829.276	0.01165	829.276	0.00878
830.24	0.0146	830.24	0.01012
831.204	0.01773	831.204	0.01096
832.169	0.01904	832.169	0.01046
833.133	0.0167	833.133	0.00859
834.097	0.012	834.097	0.00634
835.061	0.00789	835.061	0.0045
836.026	0.00552	836.026	0.00323
836.99	0.00447	836.99	0.00251
837.954	0.00412	837.954	0.00222
838.918	0.00413	838.918	0.00218
839.883	0.00429	839.883	0.0022
840.847	0.00444	840.847	0.00221
841.811	0.00458	841.811	0.00226
842.776	0.00479	842.776	0.00232
843.74	0.005	843.74	0.00236
844.704	0.00515	844.704	0.00235
845.668	0.0053	845.668	0.00233
846.633	0.00552	846.633	0.00235
847.597	0.00576	847.597	0.00243
848.561	0.00596	848.561	0.00252
849.525	0.00617	849.525	0.00261
850.49	0.00644	850.49	0.00271
851.454	0.00673	851.454	0.00281
852.418	0.007	852.418	0.00289
853.383	0.00728	853.383	0.00297
854.347	0.00753	854.347	0.00304
855.311	0.00779	855.311	0.00314
856.275	0.00813	856.275	0.00326
857.24	0.00857	857.24	0.00337
858.204	0.00898	858.204	0.00352
859.168	0.00936	859.168	0.00371
860.133	0.00977	860.133	0.00392
861.097	0.01022	861.097	0.00409
862.061	0.01073	862.061	0.00425
863.025	0.01128	863.025	0.00445
863.99	0.01184	863.99	0.00471
864.954	0.01246	864.954	0.00498
865.918	0.01315	865.918	0.00526
866.882	0.01391	866.882	0.00552
867.847	0.01476	867.847	0.00577
868.811	0.01565	868.811	0.00608
869.775	0.01651	869.775	0.00651
870.74	0.01738	870.74	0.00696
871.704	0.01843	871.704	0.00733
872.668	0.01961	872.668	0.0077
873.632	0.02075	873.632	0.00819
874.597	0.02183	874.597	0.00878
875.561	0.02301	875.561	0.00937
876.525	0.02437	876.525	0.00996
877.489	0.02589	877.489	0.01059
878.454	0.0274	878.454	0.01124
879.418	0.0288	879.418	0.01186
880.382	0.03013	880.382	0.01252
881.347	0.03151	881.347	0.01329
882.311	0.03288	882.311	0.01402
883.275	0.03401	883.275	0.01456
884.239	0.03484	884.239	0.01495
885.204	0.03533	885.204	0.01518
886.168	0.03549	886.168	0.01519
887.132	0.03545	887.132	0.01509
888.096	0.03512	888.096	0.01511
889.061	0.0344	889.061	0.01509
890.025	0.03361	890.025	0.01486
890.989	0.03297	890.989	0.01456
891.954	0.03234	891.954	0.0144
892.918	0.03175	892.918	0.01437
893.882	0.03139	893.882	0.01431
894.846	0.03128	894.846	0.0142
895.811	0.0313	895.811	0.01417
896.775	0.03142	896.775	0.01435
897.739	0.03165	897.739	0.01464
898.703	0.03204	898.703	0.0149
899.668	0.03263	899.668	0.01522
900.632	0.03349	900.632	0.01568
901.596	0.03458	901.596	0.01632
902.561	0.03581	902.561	0.01698
903.525	0.03713	903.525	0.01756
904.489	0.03849	904.489	0.01817
905.453	0.04002	905.453	0.01901
906.418	0.04184	906.418	0.02015
907.382	0.04389	907.382	0.02142
908.346	0.04618	908.346	0.02264
909.311	0.04877	909.311	0.02388
910.275	0.05161	910.275	0.02542
911.239	0.05493	911.239	0.02727
912.203	0.05897	912.203	0.02924
913.168	0.06376	913.168	0.03144
914.132	0.06909	914.132	0.03402
915.096	0.07479	915.096	0.03694
916.06	0.08117	916.06	0.04019
917.025	0.08866	917.025	0.04384
917.989	0.09699	917.989	0.04777
918.953	0.10558	918.953	0.05182
919.918	0.11421	919.918	0.05591
920.882	0.12286	920.882	0.0601
921.846	0.13142	921.846	0.06451
922.81	0.13977	922.81	0.06891
923.775	0.14749	923.775	0.07296
924.739	0.1539	924.739	0.07663
925.703	0.15877	925.703	0.07978
926.667	0.16213	926.667	0.08206
927.632	0.16388	927.632	0.08358
928.596	0.16393	928.596	0.0846
929.56	0.16275	929.56	0.08504
930.524	0.16123	930.524	0.08523
931.489	0.16008	931.489	0.08575
932.453	0.15995	932.453	0.08674
933.417	0.16161	933.417	0.08837
934.382	0.16641	934.382	0.09124
935.346	0.17613	935.346	0.09579
936.31	0.18949	936.31	0.1014
937.274	0.19974	937.274	0.10581
938.239	0.19959	938.239	0.10637
939.203	0.18847	939.203	0.10202
940.167	0.17148	940.167	0.09401
941.131	0.15371	941.131	0.08478
942.096	0.13731	942.096	0.07573
943.06	0.12257	943.06	0.0671
944.024	0.10945	944.024	0.05917
944.989	0.09777	944.989	0.05215
945.953	0.08753	945.953	0.04614
946.917	0.0792	946.917	0.04132
947.881	0.07349	947.881	0.03772
948.846	0.07091	948.846	0.03536
949.81	0.07057	949.81	0.03392
950.774	0.06969	950.774	0.03231
951.739	0.06612	951.739	0.02973
952.703	0.06045	952.703	0.0266
953.667	0.0543	953.667	0.02349
954.631	0.04863	954.631	0.02061
955.596	0.04373	955.596	0.01807
956.56	0.03972	956.56	0.01599
957.524	0.03657	957.524	0.01426
958.489	0.03393	958.489	0.01267
959.453	0.03148	959.453	0.01128
960.417	0.02924	960.417	0.01018
961.381	0.02736	961.381	0.00925
962.346	0.02584	962.346	0.00835
963.31	0.02461	963.31	0.00754
964.274	0.02347	964.274	0.00689
965.238	0.0223	965.238	0.00631
966.203	0.02123	966.203	0.00572
967.167	0.02032	967.167	0.00518
968.131	0.01949	968.131	0.0048
969.096	0.01868	969.096	0.00452
970.06	0.01788	970.06	0.00427
971.024	0.01716	971.024	0.00399
971.988	0.01654	971.988	0.00367
972.953	0.01598	972.953	0.00338
973.917	0.01539	973.917	0.00315
974.881	0.01476	974.881	0.00296
975.845	0.01419	975.845	0.00278
976.81	0.0137	976.81	0.0026
977.774	0.01327	977.774	0.00242
978.738	0.01289	978.738	0.00227
979.702	0.01252	979.702	0.00216
980.667	0.01211	980.667	0.00206
981.631	0.01174	981.631	0.00198
982.595	0.01143	982.595	0.00196
983.56	0.01119	983.56	0.00196
984.524	0.01096	984.524	0.00191
985.488	0.01075	985.488	0.00184
986.452	0.01063	986.452	0.00184
987.417	0.01058	987.417	0.00188
988.381	0.01052	988.381	0.00191
989.345	0.01045	989.345	0.00193
990.309	0.01032	990.309	0.00198
991.274	0.01017	991.274	0.00205
992.238	0.01013	992.238	0.00214
993.202	0.01036	993.202	0.00235
994.167	0.01095	994.167	0.0027
995.131	0.01182	995.131	0.00312
996.095	0.01262	996.095	0.00349
997.059	0.01305	997.059	0.00383
998.024	0.0134	998.024	0.00438
998.988	0.01481	998.988	0.00575
999.952	0.01876	999.952	0.00887
1000.92	0.02408	1000.92	0.01289
1001.88	0.02464	1001.88	0.01298
1002.85	0.01909	1002.85	0.00838
1003.81	0.01373	1003.81	0.0044
1004.77	0.01098	1004.77	0.0026
1005.74	0.00962	1005.74	0.00186
1006.7	0.00882	1006.7	0.00153
1007.67	0.00838	1007.67	0.00143
1008.63	0.00813	1008.63	0.00143
1009.6	0.00798	1009.6	0.00147
1010.56	0.00789	1010.56	0.00152
1011.52	0.00785	1011.52	0.00161
1012.49	0.00777	1012.49	0.00171
1013.45	0.00767	1013.45	0.00176
1014.42	0.00761	1014.42	0.00181
1015.38	0.00764	1015.38	0.00193
1016.35	0.00766	1016.35	0.00209
1017.31	0.00765	1017.31	0.0022
1018.27	0.00765	1018.27	0.00226
1019.24	0.00771	1019.24	0.00233
1020.2	0.00778	1020.2	0.00243
1021.17	0.00785	1021.17	0.00252
1022.13	0.00791	1022.13	0.00261
1023.1	0.00798	1023.1	0.00274
1024.06	0.00802	1024.06	0.00281
1025.02	0.00804	1025.02	0.00282
1025.99	0.00808	1025.99	0.00284
1026.95	0.00813	1026.95	0.0029
1027.92	0.00816	1027.92	0.00297
1028.88	0.00815	1028.88	0.00301
1029.85	0.00815	1029.85	0.00303
1030.81	0.00814	1030.81	0.00305
1031.77	0.00815	1031.77	0.00307
1032.74	0.00816	1032.74	0.0031
1033.7	0.00816	1033.7	0.00312
1034.67	0.00819	1034.67	0.00315
1035.63	0.00819	1035.63	0.00321
1036.6	0.00815	1036.6	0.00328
1037.56	0.00807	1037.56	0.00328
1038.52	0.00799	1038.52	0.00328
1039.49	0.00795	1039.49	0.00331
1040.45	0.00798	1040.45	0.00332
1041.42	0.00802	1041.42	0.00331
1042.38	0.00802	1042.38	0.00333
1043.35	0.00801	1043.35	0.00338
1044.31	0.00796	1044.31	0.00341
1045.27	0.00787	1045.27	0.00341
1046.24	0.00776	1046.24	0.00341
1047.2	0.00769	1047.2	0.00343
1048.17	0.00765	1048.17	0.00345
1049.13	0.0076	1049.13	0.00348
1050.09	0.00757	1050.09	0.00354
1051.06	0.00753	1051.06	0.00359
1052.02	0.00745	1052.02	0.00359
1052.99	0.00734	1052.99	0.00361
1053.95	0.00729	1053.95	0.00372
1054.92	0.00732	1054.92	0.00387
1055.88	0.00736	1055.88	0.00398
1056.84	0.00737	1056.84	0.00404
1057.81	0.00737	1057.81	0.00417
1058.77	0.0074	1058.77	0.00439
1059.74	0.00747	1059.74	0.00463
1060.7	0.00756	1060.7	0.00491
1061.67	0.00765	1061.67	0.00529
1062.63	0.00779	1062.63	0.00579
1063.59	0.00801	1063.59	0.00637
1064.56	0.00833	1064.56	0.00716
1065.52	0.00874	1065.52	0.00832
1066.49	0.00924	1066.49	0.00979
1067.45	0.00989	1067.45	0.01152
1068.42	0.01077	1068.42	0.0137
1069.38	0.01196	1069.38	0.01654
1070.34	0.01346	1070.34	0.01996
1071.31	0.01534	1071.31	0.02391
1072.27	0.0177	1072.27	0.02847
1073.24	0.02057	1073.24	0.03348
1074.2	0.02383	1074.2	0.03834
1075.17	0.02722	1075.17	0.04233
1076.13	0.03025	1076.13	0.04465
1077.09	0.03225	1077.09	0.04452
1078.06	0.03256	1078.06	0.04178
1079.02	0.03093	1079.02	0.03723
1079.99	0.02782	1079.99	0.03199
1080.95	0.02417	1080.95	0.02697
1081.92	0.02075	1081.92	0.02286
1082.88	0.01796	1082.88	0.01984
1083.84	0.01587	1083.84	0.01772
1084.81	0.01443	1084.81	0.01638
1085.77	0.01354	1085.77	0.01575
1086.74	0.01305	1086.74	0.01569
1087.7	0.01281	1087.7	0.016
1088.67	0.01279	1088.67	0.0166
1089.63	0.013	1089.63	0.01755
1090.59	0.01338	1090.59	0.01881
1091.56	0.014	1091.56	0.02042
1092.52	0.0151	1092.52	0.02255
1093.49	0.01686	1093.49	0.02534
1094.45	0.01935	1094.45	0.02891
1095.41	0.02263	1095.41	0.03302
1096.38	0.0264	1096.38	0.03701
1097.34	0.02947	1097.34	0.03991
1098.31	0.03053	1098.31	0.04068
1099.27	0.02919	1099.27	0.03902
1100.24	0.02616	1100.24	0.03582
1101.2	0.02268	1101.2	0.03224
1102.16	0.01977	1102.16	0.02905
1103.13	0.01783	1103.13	0.02664
1104.09	0.01685	1104.09	0.02509
1105.06	0.01653	1105.06	0.02399
1106.02	0.01631	1106.02	0.02262
1106.99	0.01556	1106.99	0.02052
1107.95	0.01411	1107.95	0.01789
1108.91	0.0122	1108.91	0.01527
1109.88	0.0102	1109.88	0.01304
1110.84	0.00844	1110.84	0.01125
1111.81	0.00714	1111.81	0.0099
1112.77	0.00629	1112.77	0.00894
1113.74	0.00577	1113.74	0.00827
1114.7	0.00543	1114.7	0.00785
1115.66	0.00521	1115.66	0.00777
1116.63	0.00508	1116.63	0.00793
1117.59	0.00501	1117.59	0.00811
1118.56	0.00498	1118.56	0.00828
1119.52	0.005	1119.52	0.00857
1120.49	0.00507	1120.49	0.009
1121.45	0.00516	1121.45	0.00939
1122.41	0.00527	1122.41	0.00976
1123.38	0.0054	1123.38	0.01024
1124.34	0.00558	1124.34	0.01072
1125.31	0.00579	1125.31	0.01111
1126.27	0.00601	1126.27	0.01152
1127.24	0.00617	1127.24	0.01199
1128.2	0.00632	1128.2	0.0125
1129.16	0.00647	1129.16	0.01309
1130.13	0.0066	1130.13	0.01375
1131.09	0.00672	1131.09	0.01438
1132.06	0.00688	1132.06	0.01504
1133.02	0.00706	1133.02	0.0158
1133.99	0.00719	1133.99	0.01654
1134.95	0.00729	1134.95	0.01727
1135.91	0.00742	1135.91	0.01809
1136.88	0.00754	1136.88	0.01893
1137.84	0.00764	1137.84	0.01971
1138.81	0.00782	1138.81	0.02061
1139.77	0.00812	1139.77	0.02182
1140.74	0.00849	1140.74	0.02341
1141.7	0.00896	1141.7	0.02542
1142.66	0.00959	1142.66	0.02777
1143.63	0.01041	1143.63	0.03032
1144.59	0.01138	1144.59	0.03315
1145.56	0.01254	1145.56	0.03645
1146.52	0.01393	1146.52	0.04017
1147.49	0.01561	1147.49	0.0441
1148.45	0.01766	1148.45	0.04819
1149.41	0.02003	1149.41	0.05262
1150.38	0.0226	1150.38	0.05774
1151.34	0.02542	1151.34	0.06373
1152.31	0.02864	1152.31	0.0706
1153.27	0.03238	1153.27	0.07889
1154.24	0.03689	1154.24	0.08933
1155.2	0.04247	1155.2	0.10245
1156.16	0.04955	1156.16	0.11856
1157.13	0.05872	1157.13	0.13769
1158.09	0.07032	1158.09	0.15951
1159.06	0.08442	1159.06	0.1829
1160.02	0.10104	1160.02	0.2057
1160.99	0.12015	1160.99	0.2258
1161.95	0.1413	1161.95	0.2413
1162.91	0.16331	1162.91	0.25056
1163.88	0.18417	1163.88	0.25283
1164.84	0.20111	1164.84	0.2479
1165.81	0.21126	1165.81	0.23636
1166.77	0.21326	1166.77	0.21971
1167.74	0.20612	1167.74	0.19897
1168.7	0.18757	1168.7	0.17451
1169.66	0.15807	1169.66	0.14797
1170.63	0.12457	1170.63	0.12309
1171.59	0.09542	1171.59	0.10317
1172.56	0.07419	1172.56	0.08871
1173.52	0.05981	1173.52	0.07836
1174.49	0.04974	1174.49	0.07063
1175.45	0.04205	1175.45	0.06462
1176.41	0.03596	1176.41	0.06013
1177.38	0.03148	1177.38	0.05728
1178.34	0.02863	1178.34	0.05609
1179.31	0.02714	1179.31	0.05619
1180.27	0.02655	1180.27	0.05711
1181.24	0.02658	1181.24	0.05874
1182.2	0.02701	1182.2	0.06103
1183.16	0.02766	1183.16	0.06368
1184.13	0.02849	1184.13	0.06636
1185.09	0.02948	1185.09	0.06899
1186.06	0.03045	1186.06	0.07173
1187.02	0.03137	1187.02	0.07459
1187.99	0.03236	1187.99	0.07737
1188.95	0.03337	1188.95	0.08014
1189.91	0.0342	1189.91	0.08295
1190.88	0.03486	1190.88	0.08555
1191.84	0.0355	1191.84	0.08792
1192.81	0.03611	1192.81	0.09032
1193.77	0.0365	1193.77	0.09276
1194.74	0.03667	1194.74	0.09508
1195.7	0.03676	1195.7	0.09719
1196.66	0.03677	1196.66	0.09903
1197.63	0.0367	1197.63	0.10061
1198.59	0.03651	1198.59	0.10208
1199.56	0.03618	1199.56	0.10357
1200.52	0.03573	1200.52	0.10509
1201.49	0.03527	1201.49	0.10659
1202.45	0.03487	1202.45	0.10809
1203.41	0.03452	1203.41	0.10966
1204.38	0.0342	1204.38	0.11126
1205.34	0.03396	1205.34	0.11279
1206.31	0.03383	1206.31	0.1142
1207.27	0.03374	1207.27	0.11554
1208.23	0.03363	1208.23	0.11688
1209.2	0.03358	1209.2	0.11834
1210.16	0.03359	1210.16	0.11992
1211.13	0.03364	1211.13	0.12151
1212.09	0.0337	1212.09	0.12331
1213.06	0.03385	1213.06	0.12547
1214.02	0.0341	1214.02	0.12772
1214.98	0.03441	1214.98	0.12982
1215.95	0.03471	1215.95	0.1319
1216.91	0.03498	1216.91	0.13414
1217.88	0.03535	1217.88	0.13666
1218.84	0.0359	1218.84	0.13948
1219.81	0.03657	1219.81	0.14249
1220.77	0.03733	1220.77	0.14573
1221.73	0.03824	1221.73	0.14935
1222.7	0.03942	1222.7	0.15333
1223.66	0.04092	1223.66	0.15753
1224.63	0.04263	1224.63	0.16208
1225.59	0.04449	1225.59	0.16735
1226.56	0.04667	1226.56	0.17333
1227.52	0.04931	1227.52	0.17961
1228.48	0.05237	1228.48	0.18612
1229.45	0.05581	1229.45	0.19326
1230.41	0.05969	1230.41	0.20142
1231.38	0.06399	1231.38	0.21052
1232.34	0.06868	1232.34	0.22008
1233.31	0.07378	1233.31	0.23002
1234.27	0.07923	1234.27	0.24055
1235.23	0.08494	1235.23	0.25179
1236.2	0.09089	1236.2	0.26353
1237.16	0.09711	1237.16	0.27547
1238.13	0.10355	1238.13	0.28788
1239.09	0.11019	1239.09	0.30137
1240.06	0.11715	1240.06	0.31607
1241.02	0.1247	1241.02	0.33186
1241.98	0.13307	1241.98	0.34888
1242.95	0.1423	1242.95	0.36751
1243.91	0.15254	1243.91	0.38789
1244.88	0.16406	1244.88	0.40992
1245.84	0.17712	1245.84	0.43405
1246.81	0.19201	1246.81	0.46114
1247.77	0.20902	1247.77	0.49155
1248.73	0.22829	1248.73	0.52516
1249.7	0.25007	1249.7	0.56203
1250.66	0.27491	1250.66	0.60316
1251.63	0.30373	1251.63	0.64994
1252.59	0.33734	1252.59	0.70342
1253.56	0.37649	1253.56	0.76507
1254.52	0.42255	1254.52	0.83698
1255.48	0.47744	1255.48	0.92099
1256.45	0.54339	1256.45	1.01904
1257.41	0.62329	1257.41	1.13374
1258.38	0.72018	1258.38	1.26775
1259.34	0.83821	1259.34	1.42567
1260.31	0.98483	1260.31	1.61555
1261.27	1.16741	1261.27	1.84079
1262.23	1.38932	1262.23	2.09956
1263.2	1.6537	1263.2	2.39366
1264.16	1.96519	1264.16	2.72193
1265.13	2.319	1265.13	3.07218
1266.09	2.68649	1266.09	3.42723
1267.06	3.02762	1267.06	3.77114
1268.02	3.31866	1268.02	4.09029
1268.98	3.54594	1268.98	4.37611
1269.95	3.6993	1269.95	4.63347
1270.91	3.79058	1270.91	4.88438
1271.88	3.84676	1271.88	5.15235
1272.84	3.8932	1272.84	5.44557
1273.81	3.94495	1273.81	5.76457
1274.77	3.99697	1274.77	6.10732
1275.73	4.02979	1275.73	6.46004
1276.7	4.03076	1276.7	6.79691
1277.66	3.99137	1277.66	7.07762
1278.63	3.89213	1278.63	7.25007
1279.59	3.72769	1279.59	7.26972
1280.56	3.51066	1280.56	7.12529
1281.52	3.25223	1281.52	6.85018
1282.48	2.97697	1282.48	6.50012
1283.45	2.72014	1283.45	6.1289
1284.41	2.49813	1284.41	5.77476
1285.38	2.3062	1285.38	5.44867
1286.34	2.14019	1286.34	5.1463
1287.31	2.00304	1287.31	4.8719
1288.27	1.89573	1288.27	4.63677
1289.23	1.81474	1289.23	4.44176
1290.2	1.75679	1290.2	4.27901
1291.16	1.71978	1291.16	4.14342
1292.13	1.69956	1292.13	4.02997
1293.09	1.6908	1293.09	3.92977
1294.06	1.68868	1294.06	3.83172
1295.02	1.68735	1295.02	3.72427
1295.98	1.68103	1295.98	3.60024
1296.95	1.66839	1296.95	3.46181
1297.91	1.65064	1297.91	3.31474
1298.88	1.62859	1298.88	3.1608
1299.84	1.6051	1299.84	3.00261
1300.81	1.58522	1300.81	2.84664
1301.77	1.57159	1301.77	2.69892
1302.73	1.56373	1302.73	2.56325
1303.7	1.56215	1303.7	2.44063
1304.66	1.56813	1304.66	2.32884
1305.63	1.58134	1305.63	2.22416
1306.59	1.60021	1306.59	2.12336
1307.56	1.62209	1307.56	2.02535
1308.52	1.64452	1308.52	1.93247
1309.48	1.66508	1309.48	1.84489
1310.45	1.67847	1310.45	1.75676
1311.41	1.6779	1311.41	1.6634
1312.38	1.65694	1312.38	1.56589
1313.34	1.60819	1313.34	1.46719
1314.31	1.52708	1314.31	1.3666
1315.27	1.417	1315.27	1.26147
1316.23	1.28663	1316.23	1.15178
1317.2	1.14598	1317.2	1.04185
1318.16	1.00466	1318.16	0.93812
1319.13	0.87376	1319.13	0.84827
1320.09	0.76837	1320.09	0.78053
1321.06	0.69855	1321.06	0.73843
1322.02	0.66848	1322.02	0.72453
1322.98	0.68099	1322.98	0.74119
1323.95	0.73417	1323.95	0.78359
1324.91	0.81383	1324.91	0.83593
1325.88	0.88851	1325.88	0.87321
1326.84	0.92057	1326.84	0.87188
1327.81	0.89303	1327.81	0.82535
1328.77	0.81891	1328.77	0.74619
1329.73	0.72224	1329.73	0.65312
1330.7	0.62139	1330.7	0.56009
1331.66	0.52577	1331.66	0.47323
1332.63	0.43913	1332.63	0.39439
1333.59	0.36383	1333.59	0.32517
1334.56	0.30118	1334.56	0.26642
1335.52	0.2499	1335.52	0.21701
1336.48	0.20796	1336.48	0.17596
1337.45	0.17476	1337.45	0.14312
1338.41	0.14863	1338.41	0.11694
1339.38	0.12741	1339.38	0.09695
1340.34	0.11031	1340.34	0.08393
1341.31	0.09697	1341.31	0.07574
1342.27	0.08642	1342.27	0.0686
1343.23	0.07763	1343.23	0.06138
1344.2	0.07029	1344.2	0.05496
1345.16	0.06424	1345.16	0.04973
1346.13	0.05913	1346.13	0.0455
1347.09	0.05471	1347.09	0.04197
1348.06	0.05097	1348.06	0.03892
1349.02	0.04781	1349.02	0.03654
1349.98	0.04503	1349.98	0.035
1350.95	0.04254	1350.95	0.03387
1351.91	0.04032	1351.91	0.0327
1352.88	0.0383	1352.88	0.03141
1353.84	0.0365	1353.84	0.03009
1354.81	0.03495	1354.81	0.02922
1355.77	0.0335	1355.77	0.02903
1356.73	0.03207	1356.73	0.029
1357.7	0.03072	1357.7	0.02874
1358.66	0.02953	1358.66	0.02823
1359.63	0.0285	1359.63	0.02723
1360.59	0.02764	1360.59	0.02579
1361.56	0.02699	1361.56	0.02434
1362.52	0.02657	1362.52	0.02393
1363.48	0.02628	1363.48	0.02632
1364.45	0.02582	1364.45	0.02994
1365.41	0.02519	1365.41	0.0319
1366.38	0.02461	1366.38	0.03227
1367.34	0.02419	1367.34	0.03191
1368.31	0.02393	1368.31	0.03191
1369.27	0.02374	1369.27	0.03329
1370.23	0.0235	1370.23	0.03502
1371.2	0.02321	1371.2	0.03567
1372.16	0.02304	1372.16	0.03483
1373.13	0.02309	1373.13	0.03315
1374.09	0.02339	1374.09	0.03325
1375.06	0.02371	1375.06	0.0369
1376.02	0.02386	1376.02	0.04181
1376.98	0.02397	1376.98	0.04521
1377.95	0.02423	1377.95	0.04728
1378.91	0.02462	1378.91	0.04943
1379.88	0.02504	1379.88	0.05201
1380.84	0.02553	1380.84	0.0548
1381.81	0.02618	1381.81	0.05775
1382.77	0.02697	1382.77	0.06068
1383.73	0.02781	1383.73	0.06335
1384.7	0.02867	1384.7	0.0653
1385.66	0.02962	1385.66	0.0657
1386.63	0.03104	1386.63	0.06628
1387.59	0.03315	1387.59	0.07212
1388.56	0.03516	1388.56	0.08214
1389.52	0.03683	1389.52	0.09035
1390.48	0.03872	1390.48	0.09648
1391.45	0.04102	1391.45	0.10207
1392.41	0.04357	1392.41	0.10585
1393.38	0.04675	1393.38	0.10693
1394.34	0.05161	1394.34	0.11113
1395.31	0.05784	1395.31	0.12541
1396.27	0.06389	1396.27	0.14386
1397.23	0.07021	1397.23	0.15841
1398.2	0.07867	1398.2	0.17138
1399.16	0.09078	1399.16	0.19466
1400.13	0.10445	1400.13	0.22927
1401.09	0.11844	1401.09	0.2632
1402.06	0.13526	1402.06	0.29499
1403.02	0.15628	1403.02	0.32667
1403.98	0.18319	1403.98	0.36172
1404.95	0.21952	1404.95	0.41441
1405.91	0.26227	1405.91	0.48632
1406.88	0.30833	1406.88	0.56124
1407.84	0.36252	1407.84	0.63815
1408.8	0.42781	1408.8	0.72347
1409.77	0.50414	1409.77	0.82056
1410.73	0.59209	1410.73	0.9313
1411.7	0.69331	1411.7	1.05767
1412.66	0.80718	1412.66	1.19946
1413.63	0.92994	1413.63	1.35028
1414.59	1.05826	1414.59	1.50148
1415.55	1.18916	1415.55	1.64642
1416.52	1.31979	1416.52	1.78114
1417.48	1.4392	1417.48	1.89231
1418.45	1.54065	1418.45	1.98426
1419.41	1.61987	1419.41	2.10807
1420.38	1.64131	1420.38	2.2113
1421.34	1.60819	1421.34	2.21129
1422.3	1.53473	1422.3	2.11152
1423.27	1.41565	1423.27	1.93056
1424.23	1.26188	1424.23	1.71861
1425.2	1.10804	1425.2	1.51915
1426.16	0.96524	1426.16	1.32152
1427.13	0.83484	1427.13	1.12646
1428.09	0.72401	1428.09	0.95148
1429.05	0.63049	1429.05	0.79943
1430.02	0.55048	1430.02	0.68012
1430.98	0.48861	1430.98	0.60183
1431.95	0.43985	1431.95	0.53966
1432.91	0.39486	1432.91	0.47712
1433.88	0.35306	1433.88	0.41791
1434.84	0.31721	1434.84	0.36159
1435.8	0.282	1435.8	0.30266
1436.77	0.24081	1436.77	0.25632
1437.73	0.20806	1437.73	0.24032
1438.7	0.18574	1438.7	0.22953
1439.66	0.16624	1439.66	0.21309
1440.62	0.14929	1440.62	0.19636
1441.59	0.1358	1441.59	0.18317
1442.55	0.12554	1442.55	0.17389
1443.52	0.11817	1443.52	0.16806
1444.48	0.11344	1444.48	0.16515
1445.45	0.11122	1445.45	0.16368
1446.41	0.11162	1446.41	0.16166
1447.38	0.11547	1447.38	0.16338
1448.34	0.12299	1448.34	0.17777
1449.3	0.13208	1449.3	0.19822
1450.27	0.14225	1450.27	0.21327
1451.23	0.15433	1451.23	0.22314
1452.2	0.16682	1452.2	0.23117
1453.16	0.17591	1453.16	0.2332
1454.12	0.17931	1454.12	0.22124
1455.09	0.17727	1455.09	0.19523
1456.05	0.16932	1456.05	0.16082
1457.02	0.15388	1457.02	0.13154
1457.98	0.13672	1457.98	0.12247
1458.95	0.12152	1458.95	0.12402
1459.91	0.10791	1459.91	0.12484
1460.88	0.09584	1460.88	0.11922
1461.84	0.08491	1461.84	0.10744
1462.8	0.07548	1462.8	0.09216
1463.77	0.06738	1463.77	0.07489
1464.73	0.0593	1464.73	0.06206
1465.7	0.05171	1465.7	0.05965
1466.66	0.04531	1466.66	0.05906
1467.62	0.03935	1467.62	0.05458
1468.59	0.0337	1468.59	0.04796
1469.55	0.02881	1469.55	0.04012
1470.52	0.02491	1470.52	0.03014
1471.48	0.0218	1471.48	0.01973
1472.45	0.01931	1472.45	0.01528
1473.41	0.01733	1473.41	0.01874
1474.38	0.0157	1474.38	0.02276
1475.34	0.01449	1475.34	0.02321
1476.3	0.01375	1476.3	0.02445
1477.27	0.01338	1477.27	0.02941
1478.23	0.01337	1478.23	0.03435
1479.2	0.01412	1479.2	0.03789
1480.16	0.01635	1480.16	0.04217
1481.12	0.02103	1481.12	0.05078
1482.09	0.02841	1482.09	0.06491
1483.05	0.03731	1483.05	0.08001
1484.02	0.04612	1484.02	0.09125
1484.98	0.05287	1484.98	0.09517
1485.95	0.05574	1485.95	0.08916
1486.91	0.05362	1486.91	0.0765
1487.88	0.0475	1487.88	0.06427
1488.84	0.04001	1488.84	0.05182
1489.8	0.03215	1489.8	0.04018
1490.77	0.02538	1490.77	0.03748
1491.73	0.02079	1491.73	0.04007
1492.7	0.01751	1492.7	0.03976
1493.66	0.01495	1493.66	0.03553
1494.62	0.01305	1494.62	0.02872
1495.59	0.01165	1495.59	0.02176
1496.55	0.01055	1496.55	0.01918
1497.52	0.00972	1497.52	0.01932
1498.48	0.00902	1498.48	0.01941
1499.45	0.00836	1499.45	0.02167
1500.41	0.00776	1500.41	0.02419
1501.38	0.0072	1501.38	0.02444
1502.34	0.00665	1502.34	0.02351
1503.3	0.00611	1503.3	0.021
1504.27	0.00563	1504.27	0.01499
1505.23	0.00532	1505.23	0.00641
1506.2	0.00541	1506.2	0.0017
1507.16	0.00565	1507.16	0.00346
1508.12	0.00553	1508.12	0.00939
1509.09	0.00529	1509.09	0.01553
1510.05	0.00509	1510.05	0.02046
1511.02	0.00497	1511.02	0.02277
1511.98	0.00496	1511.98	0.02358
1512.95	0.00501	1512.95	0.0251
1513.91	0.00504	1513.91	0.02529
1514.88	0.0051	1514.88	0.02211
1515.84	0.00528	1515.84	0.01693
1516.8	0.00564	1516.8	0.0145
1517.77	0.00595	1517.77	0.0186
1518.73	0.006	1518.73	0.02222
1519.7	0.00603	1519.7	0.01889
1520.66	0.00629	1520.66	0.01288
1521.62	0.00666	1521.62	0.01293
1522.59	0.00675	1522.59	0.01917
1523.55	0.00665	1523.55	0.02456
1524.52	0.00652	1524.52	0.02543
1525.48	0.00641	1525.48	0.0252
1526.45	0.00624	1526.45	0.02669
1527.41	0.00597	1527.41	0.02785
1528.38	0.00563	1528.38	0.02979
1529.34	0.00524	1529.34	0.03286
1530.3	0.00482	1530.3	0.03338
1531.27	0.0044	1531.27	0.02959
1532.23	0.00403	1532.23	0.02295
1533.2	0.0037	1533.2	0.0184
1534.16	0.00338	1534.16	0.02174
1535.12	0.00307	1535.12	0.02799
1536.09	0.00281	1536.09	0.02955
1537.05	0.00259	1537.05	0.0249
1538.02	0.00243	1538.02	0.01489
1538.98	0.00238	1538.98	0.00537
1539.95	0.0024	1539.95	0.00432
1540.91	0.00235	1540.91	0.0083
1541.87	0.00226	1541.87	0.01272
1542.84	0.00215	1542.84	0.01759
1543.8	0.00205	1543.8	0.02141
1544.77	0.00198	1544.77	0.02462
1545.73	0.00193	1545.73	0.03013
1546.7	0.0019	1546.7	0.03557
1547.66	0.00188	1547.66	0.0372
1548.62	0.0019	1548.62	0.03469
1549.59	0.00197	1549.59	0.03206
1550.55	0.00206	1550.55	0.03456
1551.52	0.00215	1551.52	0.0388
1552.48	0.00226	1552.48	0.03865
1553.45	0.00243	1553.45	0.03436
1554.41	0.0027	1554.41	0.03268
1555.37	0.00294	1555.37	0.03513
1556.34	0.00315	1556.34	0.03237
1557.3	0.00349	1557.3	0.02041
1558.27	0.00422	1558.27	0.00861
1559.23	0.00523	1559.23	0.01178
1560.2	0.00608	1560.2	0.03216
1561.16	0.00665	1561.16	0.05267
1562.12	0.00729	1562.12	0.06444
1563.09	0.00818	1563.09	0.06893
1564.05	0.00944	1564.05	0.06922
1565.02	0.01111	1565.02	0.07325
1565.98	0.01302	1565.98	0.08335
1566.95	0.01507	1566.95	0.09064
1567.91	0.01743	1567.91	0.08889
1568.87	0.02067	1568.87	0.08382
1569.84	0.02517	1569.84	0.09444
1570.8	0.02984	1570.8	0.11975
1571.77	0.03514	1571.77	0.14196
1572.73	0.04255	1572.73	0.15974
1573.69	0.05228	1573.69	0.17414
1574.66	0.06471	1574.66	0.18279
1575.62	0.08628	1575.62	0.20014
1576.59	0.12146	1576.59	0.26036
1577.55	0.15477	1577.55	0.33851
1578.52	0.18789	1578.52	0.40822
1579.48	0.22734	1579.48	0.47256
1580.44	0.26762	1580.44	0.52511
1581.41	0.29704	1581.41	0.55368
1582.37	0.30315	1582.37	0.5486
1583.34	0.28108	1583.34	0.51084
1584.3	0.23873	1584.3	0.45217
1585.27	0.18976	1585.27	0.38683
1586.23	0.1441	1586.23	0.32473
1587.19	0.10603	1587.19	0.27041
1588.16	0.07674	1588.16	0.2252
1589.12	0.05593	1589.12	0.18997
1590.09	0.04252	1590.09	0.1656
1591.05	0.03482	1591.05	0.15113
1592.02	0.03099	1592.02	0.14381
1592.98	0.02974	1592.98	0.14051
1593.94	0.03004	1593.94	0.13948
1594.91	0.0308	1594.91	0.14145
1595.87	0.03146	1595.87	0.14638
1596.84	0.03241	1596.84	0.15335
1597.8	0.03459	1597.8	0.16258
1598.77	0.03873	1598.77	0.17468
1599.73	0.04541	1599.73	0.19043
1600.69	0.05538	1600.69	0.21137
1601.66	0.06928	1601.66	0.23935
1602.62	0.08743	1602.62	0.27666
1603.59	0.1105	1603.59	0.32741
1604.55	0.14089	1604.55	0.39468
1605.52	0.18551	1605.52	0.48371
1606.48	0.25862	1606.48	0.61441
1607.44	0.38046	1607.44	0.81645
1608.41	0.57441	1608.41	1.11703
1609.37	0.86064	1609.37	1.54196
1610.34	1.18338	1610.34	2.00956
1611.3	1.36661	1611.3	2.26018
1612.27	1.28734	1612.27	2.09339
1613.23	1.02213	1613.23	1.61655
1614.19	0.74195	1614.19	1.12367
1615.16	0.52306	1615.16	0.75268
1616.12	0.33617	1616.12	0.46948
1617.09	0.2031	1617.09	0.31013
1618.05	0.1484	1618.05	0.27237
1619.02	0.12286	1619.02	0.2609
1619.98	0.10429	1619.98	0.24571
1620.94	0.09096	1620.94	0.22855
1621.91	0.08187	1621.91	0.20847
1622.87	0.07461	1622.87	0.18911
1623.84	0.06878	1623.84	0.18859
1624.8	0.0658	1624.8	0.20349
1625.77	0.06481	1625.77	0.21189
1626.73	0.06487	1626.73	0.20871
1627.69	0.0658	1627.69	0.20709
1628.66	0.0675	1628.66	0.21954
1629.62	0.06978	1629.62	0.23605
1630.59	0.07263	1630.59	0.24742
1631.55	0.07603	1631.55	0.2549
1632.52	0.07973	1632.52	0.25814
1633.48	0.08343	1633.48	0.25053
1634.44	0.08745	1634.44	0.22781
1635.41	0.09223	1635.41	0.21403
1636.37	0.09629	1636.37	0.23594
1637.34	0.10006	1637.34	0.26748
1638.3	0.10456	1638.3	0.29803
1639.27	0.10945	1639.27	0.32269
1640.23	0.11459	1640.23	0.33927
1641.19	0.12001	1641.19	0.35239
1642.16	0.12578	1642.16	0.36498
1643.12	0.13189	1643.12	0.37581
1644.09	0.13818	1644.09	0.37816
1645.05	0.14556	1645.05	0.36593
1646.02	0.15547	1646.02	0.35042
1646.98	0.16675	1646.98	0.36095
1647.94	0.17882	1647.94	0.40614
1648.91	0.19148	1648.91	0.46454
1649.87	0.20369	1649.87	0.50477
1650.84	0.21572	1650.84	0.51228
1651.8	0.22963	1651.8	0.48206
1652.77	0.2508	1652.77	0.43884
1653.73	0.26932	1653.73	0.49566
1654.69	0.27868	1654.69	0.59446
1655.66	0.28825	1655.66	0.66798
1656.62	0.30105	1656.62	0.72057
1657.59	0.31837	1657.59	0.76652
1658.55	0.34033	1658.55	0.81429
1659.52	0.36681	1659.52	0.86376
1660.48	0.39727	1660.48	0.90985
1661.44	0.43312	1661.44	0.95075
1662.41	0.48205	1662.41	1.01563
1663.37	0.54196	1663.37	1.13569
1664.34	0.6013	1664.34	1.27176
1665.3	0.66738	1665.3	1.40179
1666.27	0.74632	1666.27	1.53005
1667.23	0.83482	1667.23	1.64553
1668.19	0.94551	1668.19	1.76669
1669.16	1.10856	1669.16	1.98235
1670.12	1.29573	1670.12	2.2832
1671.09	1.4913	1671.09	2.61005
1672.05	1.73045	1672.05	3.00321
1673.02	1.9862	1673.02	3.39651
1673.98	2.27349	1673.98	3.77502
1674.94	2.74251	1674.94	4.38743
1675.91	3.3986	1675.91	5.31841
1676.87	3.9896	1676.87	6.16162
1677.84	4.61923	1677.84	6.97256
1678.8	5.44651	1678.8	7.90811
1679.77	6.57027	1679.77	9.07015
1680.73	7.98088	1680.73	10.4303
1681.69	9.45702	1681.69	11.6433
1682.66	11.1463	1682.66	12.6659
1683.62	14.0076	1683.62	14.172
1684.59	18.9673	1684.59	17.0823
1685.55	23.0183	1685.55	19.5755
1686.52	25.6428	1686.52	21.0168
1687.48	28.779	1687.48	22.2605
1688.44	32.953	1688.44	23.5067
1689.41	37.4345	1689.41	24.5765
1690.37	41.4151	1690.37	25.3776
1691.34	44.8201	1691.34	25.8141
1692.3	47.9043	1692.3	25.8222
1693.27	50.5636	1693.27	25.4479
1694.23	52.9246	1694.23	24.738
1695.19	55.4134	1695.19	23.6316
1696.16	55.3275	1696.16	22.4408
1697.12	52.3609	1697.12	21.6608
1698.09	50.4868	1698.09	20.8969
1699.05	50.4705	1699.05	19.8029
1700.02	49.2567	1700.02	18.0339
1700.98	44.026	1700.98	16.6955
1701.94	40.0749	1701.94	16.0232
1702.91	36.6435	1702.91	15.1632
1703.87	32.5561	1703.87	13.9788
1704.84	28.2524	1704.84	12.7033
1705.8	24.2418	1705.8	11.5307
1706.77	20.6397	1706.77	10.499
1707.73	17.7171	1707.73	9.64671
1708.69	15.1943	1708.69	8.82625
1709.66	12.7932	1709.66	7.94928
1710.62	10.6471	1710.62	7.11497
1711.59	8.90295	1711.59	6.38927
1712.55	7.4953	1712.55	5.71131
1713.52	6.29008	1713.52	5.02799
1714.48	5.19542	1714.48	4.35951
1715.44	4.33303	1715.44	3.82157
1716.41	3.70269	1716.41	3.38654
1717.37	3.0762	1717.37	2.91232
1718.34	2.50425	1718.34	2.53682
1719.3	2.13517	1719.3	2.34489
1720.27	1.86167	1720.27	2.17073
1721.23	1.6123	1721.23	1.96092
1722.19	1.38442	1722.19	1.74056
1723.16	1.18159	1723.16	1.53831
1724.12	1.00721	1724.12	1.37236
1725.09	0.8625	1725.09	1.23745
1726.05	0.73916	1726.05	1.116
1727.02	0.63307	1727.02	1.00517
1727.98	0.54472	1727.98	0.90359
1728.94	0.46909	1728.94	0.8037
1729.91	0.40083	1729.91	0.71507
1730.87	0.34668	1730.87	0.65277
1731.84	0.30742	1731.84	0.59441
1732.8	0.27323	1732.8	0.51664
1733.77	0.23622	1733.77	0.44212
1734.73	0.20391	1734.73	0.42765
1735.69	0.18341	1735.69	0.43365
1736.66	0.16709	1736.66	0.41941
1737.62	0.15203	1737.62	0.38704
1738.59	0.13886	1738.59	0.34483
1739.55	0.1265	1739.55	0.30794
1740.52	0.11522	1740.52	0.2937
1741.48	0.10602	1741.48	0.2828
1742.44	0.09771	1742.44	0.25936
1743.41	0.08986	1743.41	0.23627
1744.37	0.08301	1744.37	0.22285
1745.34	0.07707	1745.34	0.20861
1746.3	0.07167	1746.3	0.1881
1747.27	0.06682	1747.27	0.16635
1748.23	0.06256	1748.23	0.15041
1749.19	0.05881	1749.19	0.14251
1750.16	0.05579	1750.16	0.13636
1751.12	0.05343	1751.12	0.13228
1752.09	0.05114	1752.09	0.1354
1753.05	0.04867	1753.05	0.13733
1754.02	0.04624	1754.02	0.13297
1754.98	0.04409	1754.98	0.12367
1755.94	0.0425	1755.94	0.11261
1756.91	0.04165	1756.91	0.10736
1757.87	0.04105	1757.87	0.10918
1758.84	0.04025	1758.84	0.10963
1759.8	0.03945	1759.8	0.10456
1760.77	0.03917	1760.77	0.09581
1761.73	0.03993	1761.73	0.09236
1762.69	0.04073	1762.69	0.09857
1763.66	0.04076	1763.66	0.10415
1764.62	0.04057	1764.62	0.10484
1765.59	0.0404	1765.59	0.10252
1766.55	0.0403	1766.55	0.09754
1767.51	0.04071	1767.51	0.09216
1768.48	0.04155	1768.48	0.09131
1769.44	0.04173	1769.44	0.09001
1770.41	0.04153	1770.41	0.081
1771.37	0.04225	1771.37	0.07038
1772.34	0.04452	1772.34	0.07336
1773.3	0.04646	1773.3	0.0886
1774.26	0.04694	1774.26	0.09822
1775.23	0.04717	1775.23	0.10085
1776.19	0.04769	1776.19	0.10373
1777.16	0.04792	1777.16	0.10665
1778.12	0.0477	1778.12	0.10592
1779.09	0.0473	1779.09	0.10167
1780.05	0.0469	1780.05	0.09779
1781.01	0.04641	1781.01	0.0993
1781.98	0.04556	1781.98	0.10354
1782.94	0.04446	1782.94	0.10413
1783.91	0.04349	1783.91	0.10149
1784.87	0.04273	1784.87	0.10062
1785.84	0.04177	1785.84	0.10267
1786.8	0.04052	1786.8	0.10355
1787.76	0.03926	1787.76	0.10185
1788.73	0.03808	1788.73	0.09824
1789.69	0.03698	1789.69	0.09202
1790.66	0.0362	1790.66	0.08386
1791.62	0.03619	1791.62	0.0783
1792.59	0.03682	1792.59	0.08245
1793.55	0.03688	1793.55	0.09329
1794.51	0.03621	1794.51	0.09894
1795.48	0.03555	1795.48	0.09941
1796.44	0.0351	1796.44	0.10068
1797.41	0.03464	1797.41	0.10131
1798.37	0.03428	1798.37	0.09746
1799.34	0.03425	1799.34	0.09368
1800.3	0.03433	1800.3	0.09556
1801.26	0.03432	1801.26	0.09929
1802.23	0.03439	1802.23	0.10232
1803.19	0.03441	1803.19	0.10551
1804.16	0.03412	1804.16	0.1069
1805.12	0.0337	1805.12	0.10586
1806.09	0.03337	1806.09	0.10393
1807.05	0.03322	1807.05	0.10225
1808.01	0.0332	1808.01	0.10128
1808.98	0.03316	1808.98	0.09924
1809.94	0.03323	1809.94	0.09605
1810.91	0.03349	1810.91	0.09653
1811.87	0.03364	1811.87	0.10094
1812.84	0.03358	1812.84	0.10444
1813.8	0.03345	1813.8	0.10578
1814.76	0.0333	1814.76	0.10615
1815.73	0.03322	1815.73	0.106
1816.69	0.03331	1816.69	0.10572
1817.66	0.03357	1817.66	0.10635
1818.62	0.0338	1818.62	0.10764
1819.59	0.03392	1819.59	0.10829
1820.55	0.03397	1820.55	0.1081
1821.51	0.03406	1821.51	0.1074
1822.48	0.03417	1822.48	0.10592
1823.44	0.03412	1823.44	0.10207
1824.41	0.03408	1824.41	0.09691
1825.37	0.03421	1825.37	0.09747
1826.34	0.034	1826.34	0.1028
1827.3	0.0333	1827.3	0.10253
1828.26	0.03256	1828.26	0.09436
1829.23	0.03234	1829.23	0.08695
1830.19	0.03263	1830.19	0.09179
1831.16	0.03257	1831.16	0.10303
1832.12	0.03201	1832.12	0.10864
1833.09	0.03138	1833.09	0.10908
1834.05	0.03085	1834.05	0.1083
1835.01	0.03039	1835.01	0.10714
1835.98	0.03007	1835.98	0.10526
1836.94	0.02985	1836.94	0.10409
1837.91	0.02957	1837.91	0.10504
1838.87	0.02921	1838.87	0.10624
1839.84	0.02876	1839.84	0.10575
1840.8	0.02821	1840.8	0.10367
1841.76	0.02766	1841.76	0.09946
1842.73	0.0273	1842.73	0.09191
1843.69	0.02756	1843.69	0.08576
1844.66	0.02821	1844.66	0.09113
1845.62	0.02817	1845.62	0.10071
1846.59	0.0277	1846.59	0.10395
1847.55	0.02731	1847.55	0.10411
1848.51	0.02696	1848.51	0.10585
1849.48	0.02659	1849.48	0.10772
1850.44	0.02629	1850.44	0.10803
1851.41	0.02605	1851.41	0.10765
1852.37	0.02586	1852.37	0.10734
1853.34	0.02568	1853.34	0.10728
1854.3	0.02544	1854.3	0.1075
1855.26	0.02521	1855.26	0.10783
1856.23	0.02515	1856.23	0.10806
1857.19	0.02532	1857.19	0.10821
1858.16	0.02567	1858.16	0.1085
1859.12	0.02609	1859.12	0.10894
1860.09	0.02644	1860.09	0.10933
1861.05	0.02673	1861.05	0.10998
1862.01	0.02699	1862.01	0.11105
1862.98	0.02722	1862.98	0.1116
1863.94	0.02749	1863.94	0.11069
1864.91	0.0278	1864.91	0.10791
1865.87	0.02802	1865.87	0.10321
1866.84	0.0281	1866.84	0.09748
1867.8	0.02797	1867.8	0.09255
1868.76	0.02746	1868.76	0.09242
1869.73	0.02654	1869.73	0.09896
1870.69	0.02534	1870.69	0.10556
1871.66	0.02409	1871.66	0.10747
1872.62	0.02304	1872.62	0.10665
1873.59	0.02221	1873.59	0.10539
1874.55	0.02143	1874.55	0.10421
1875.51	0.02072	1875.51	0.10334
1876.48	0.02023	1876.48	0.10284
1877.44	0.01993	1877.44	0.10225
1878.41	0.01972	1878.41	0.10144
1879.37	0.01961	1879.37	0.10105
1880.33	0.01952	1880.33	0.10135
1881.3	0.01944	1881.3	0.10167
1882.26	0.01936	1882.26	0.10161
1883.23	0.01932	1883.23	0.10132
1884.19	0.01934	1884.19	0.10111
1885.16	0.01939	1885.16	0.1013
1886.12	0.01945	1886.12	0.10127
1887.08	0.01954	1887.08	0.10015
1888.05	0.01968	1888.05	0.09732
1889.01	0.01989	1889.01	0.09496
1889.98	0.02021	1889.98	0.09771
1890.94	0.02042	1890.94	0.10313
1891.91	0.02048	1891.91	0.10609
1892.87	0.02065	1892.87	0.10644
1893.83	0.02103	1893.83	0.10511
1894.8	0.02155	1894.8	0.10418
1895.76	0.02206	1895.76	0.10611
1896.73	0.02239	1896.73	0.10928
1897.69	0.02247	1897.69	0.11107
1898.66	0.02233	1898.66	0.11128
1899.62	0.02216	1899.62	0.11062
1900.58	0.02199	1900.58	0.10977
1901.55	0.02181	1901.55	0.10913
1902.51	0.02175	1902.51	0.10879
1903.48	0.02177	1903.48	0.10872
1904.44	0.02173	1904.44	0.10876
1905.41	0.02154	1905.41	0.10863
1906.37	0.02127	1906.37	0.10794
1907.33	0.02113	1907.33	0.10676
1908.3	0.02115	1908.3	0.10553
1909.26	0.02123	1909.26	0.10465
1910.23	0.02135	1910.23	0.10531
1911.19	0.02145	1911.19	0.10741
1912.16	0.02141	1912.16	0.10909
1913.12	0.0213	1913.12	0.10959
1914.08	0.0212	1914.08	0.10921
1915.05	0.02117	1915.05	0.10828
1916.01	0.02114	1916.01	0.10566
1916.98	0.02116	1916.98	0.10123
1917.94	0.02142	1917.94	0.10054
1918.91	0.02174	1918.91	0.10574
1919.87	0.02184	1919.87	0.10967
1920.83	0.02175	1920.83	0.10893
1921.8	0.0217	1921.8	0.10597
1922.76	0.022	1922.76	0.10539
1923.73	0.0225	1923.73	0.10914
1924.69	0.02279	1924.69	0.1133
1925.66	0.02284	1925.66	0.11471
1926.62	0.02282	1926.62	0.11419
1927.58	0.02284	1927.58	0.11379
1928.55	0.02296	1928.55	0.1143
1929.51	0.02315	1929.51	0.11481
1930.48	0.02327	1930.48	0.11485
1931.44	0.0233	1931.44	0.11499
1932.4	0.02333	1932.4	0.11537
1933.37	0.02336	1933.37	0.11564
1934.33	0.02344	1934.33	0.11584
1935.3	0.0236	1935.3	0.11603
1936.26	0.02382	1936.26	0.11623
1937.23	0.02415	1937.23	0.11708
1938.19	0.02464	1938.19	0.11884
1939.15	0.02523	1939.15	0.12043
1940.12	0.02577	1940.12	0.12012
1941.08	0.02649	1941.08	0.11682
1942.05	0.02765	1942.05	0.11399
1943.01	0.02879	1943.01	0.11683
1943.98	0.02913	1943.98	0.12145
1944.94	0.02866	1944.94	0.12235
1945.9	0.02773	1945.9	0.12139
1946.87	0.0267	1946.87	0.12059
1947.83	0.02571	1947.83	0.11874
1948.8	0.02474	1948.8	0.11613
1949.76	0.02376	1949.76	0.11424
1950.73	0.02272	1950.73	0.11299
1951.69	0.02185	1951.69	0.11192
1952.65	0.02132	1952.65	0.11104
1953.62	0.02083	1953.62	0.11029
1954.58	0.02027	1954.58	0.10976
1955.55	0.01988	1955.55	0.1094
1956.51	0.01972	1956.51	0.10869
1957.48	0.01963	1957.48	0.10759
1958.44	0.01952	1958.44	0.10669
1959.4	0.01953	1959.4	0.10638
1960.37	0.01966	1960.37	0.10671
1961.33	0.01972	1961.33	0.10756
1962.3	0.0197	1962.3	0.10803
1963.26	0.0198	1963.26	0.10709
1964.23	0.01991	1964.23	0.10513
1965.19	0.01984	1965.19	0.10288
1966.15	0.01966	1966.15	0.10137
1967.12	0.01958	1967.12	0.10239
1968.08	0.01966	1968.08	0.10539
1969.05	0.01987	1969.05	0.10782
1970.01	0.02024	1970.01	0.10917
1970.98	0.02062	1970.98	0.11002
1971.94	0.02074	1971.94	0.11015
1972.9	0.02063	1972.9	0.1091
1973.87	0.02046	1973.87	0.10734
1974.83	0.02031	1974.83	0.10651
1975.8	0.02037	1975.8	0.10767
1976.76	0.02066	1976.76	0.10992
1977.73	0.02102	1977.73	0.11136
1978.69	0.02127	1978.69	0.11147
1979.65	0.0212	1979.65	0.11109
1980.62	0.02087	1980.62	0.11067
1981.58	0.02057	1981.58	0.11055
1982.55	0.02036	1982.55	0.11092
1983.51	0.0202	1983.51	0.11155
1984.48	0.02017	1984.48	0.11213
1985.44	0.0203	1985.44	0.11225
1986.4	0.0206	1986.4	0.11121
1987.37	0.021	1987.37	0.10962
1988.33	0.02148	1988.33	0.10939
1989.3	0.02183	1989.3	0.1098
1990.26	0.02181	1990.26	0.10797
1991.23	0.02153	1991.23	0.10473
1992.19	0.02125	1992.19	0.10423
1993.15	0.0208	1993.15	0.10626
1994.12	0.01998	1994.12	0.10654
1995.08	0.01898	1995.08	0.10449
1996.05	0.01793	1996.05	0.10257
1997.01	0.01706	1997.01	0.10134
1997.98	0.01646	1997.98	0.09993
1998.94	0.01594	1998.94	0.09862
1999.9	0.01551	1999.9	0.09801
2000.87	0.01514	2000.87	0.09713
2001.83	0.01475	2001.83	0.09553
2002.8	0.01446	2002.8	0.09452
2003.76	0.01434	2003.76	0.09439
2004.73	0.01438	2004.73	0.09412
2005.69	0.01438	2005.69	0.09364
2006.65	0.01408	2006.65	0.09326
2007.62	0.01366	2007.62	0.09287
2008.58	0.01351	2008.58	0.09241
2009.55	0.01357	2009.55	0.09208
2010.51	0.0136	2010.51	0.09209
2011.48	0.0136	2011.48	0.09246
2012.44	0.01369	2012.44	0.09272
2013.4	0.01375	2013.4	0.09201
2014.37	0.01368	2014.37	0.09064
2015.33	0.01353	2015.33	0.09
2016.3	0.01339	2016.3	0.09088
2017.26	0.01332	2017.26	0.09252
2018.23	0.01337	2018.23	0.0933
2019.19	0.01354	2019.19	0.09297
2020.15	0.01374	2020.15	0.09275
2021.12	0.01389	2021.12	0.09294
2022.08	0.01408	2022.08	0.09288
2023.05	0.01435	2023.05	0.09285
2024.01	0.01466	2024.01	0.0937
2024.98	0.01484	2024.98	0.09479
2025.94	0.01492	2025.94	0.09477
2026.9	0.01505	2026.9	0.0941
2027.87	0.01536	2027.87	0.09453
2028.83	0.01586	2028.83	0.09622
2029.8	0.01635	2029.8	0.09757
2030.76	0.01665	2030.76	0.09827
2031.73	0.01689	2031.73	0.09915
2032.69	0.01715	2032.69	0.1001
2033.65	0.01742	2033.65	0.10079
2034.62	0.0178	2034.62	0.10137
2035.58	0.01828	2035.58	0.10173
2036.55	0.01864	2036.55	0.10161
2037.51	0.01875	2037.51	0.10169
2038.48	0.01883	2038.48	0.10243
2039.44	0.01913	2039.44	0.10274
2040.4	0.0194	2040.4	0.10177
2041.37	0.01926	2041.37	0.1008
2042.33	0.019	2042.33	0.10126
2043.3	0.0191	2043.3	0.10285
2044.26	0.01939	2044.26	0.10451
2045.22	0.01956	2045.22	0.1053
2046.19	0.01962	2046.19	0.10498
2047.15	0.01968	2047.15	0.10451
2048.12	0.01967	2048.12	0.10489
2049.08	0.01957	2049.08	0.10553
2050.05	0.01936	2050.05	0.10557
2051.01	0.01915	2051.01	0.10541
2051.97	0.01896	2051.97	0.10532
2052.94	0.01875	2052.94	0.10481
2053.9	0.01857	2053.9	0.10393
2054.87	0.01841	2054.87	0.10313
2055.83	0.01817	2055.83	0.1026
2056.8	0.01778	2056.8	0.10266
2057.76	0.01736	2057.76	0.10301
2058.72	0.01714	2058.72	0.10302
2059.69	0.01712	2059.69	0.10314
2060.65	0.01714	2060.65	0.10338
2061.62	0.01713	2061.62	0.10286
2062.58	0.01706	2062.58	0.10161
2063.55	0.01695	2063.55	0.10026
2064.51	0.01688	2064.51	0.09952
2065.47	0.01678	2065.47	0.10011
2066.44	0.01652	2066.44	0.10121
2067.4	0.01615	2067.4	0.10161
2068.37	0.01593	2068.37	0.10168
2069.33	0.01599	2069.33	0.10175
2070.3	0.01615	2070.3	0.10136
2071.26	0.01619	2071.26	0.10064
2072.22	0.0161	2072.22	0.10012
2073.19	0.01604	2073.19	0.10029
2074.15	0.01599	2074.15	0.10099
2075.12	0.01588	2075.12	0.10136
2076.08	0.0158	2076.08	0.10128
2077.05	0.01584	2077.05	0.10144
2078.01	0.01592	2078.01	0.10181
2078.97	0.01596	2078.97	0.10202
2079.94	0.01598	2079.94	0.1022
2080.9	0.01602	2080.9	0.10225
2081.87	0.01612	2081.87	0.10169
2082.83	0.01624	2082.83	0.10097
2083.8	0.0163	2083.8	0.10086
2084.76	0.01631	2084.76	0.10125
2085.72	0.01636	2085.72	0.10164
2086.69	0.01645	2086.69	0.10194
2087.65	0.01659	2087.65	0.10218
2088.62	0.0168	2088.62	0.10216
2089.58	0.01693	2089.58	0.10204
2090.55	0.0169	2090.55	0.10244
2091.51	0.0168	2091.51	0.10315
2092.47	0.01676	2092.47	0.10311
2093.44	0.01682	2093.44	0.10258
2094.4	0.01693	2094.4	0.1027
2095.37	0.01712	2095.37	0.10339
2096.33	0.01737	2096.33	0.10408
2097.3	0.01758	2097.3	0.10463
2098.26	0.01767	2098.26	0.10481
2099.22	0.01771	2099.22	0.10457
2100.19	0.01779	2100.19	0.1044
2101.15	0.01787	2101.15	0.10471
2102.12	0.01798	2102.12	0.10521
2103.08	0.01803	2103.08	0.10546
2104.05	0.01797	2104.05	0.10558
2105.01	0.01793	2105.01	0.10585
2105.97	0.01795	2105.97	0.10622
2106.94	0.01801	2106.94	0.10649
2107.9	0.01812	2107.9	0.10661
2108.87	0.01827	2108.87	0.10677
2109.83	0.01847	2109.83	0.10705
2110.8	0.01874	2110.8	0.10747
2111.76	0.01902	2111.76	0.10813
2112.72	0.01927	2112.72	0.10851
2113.69	0.01951	2113.69	0.10836
2114.65	0.0198	2114.65	0.10853
2115.62	0.02011	2115.62	0.10942
2116.58	0.02031	2116.58	0.11025
2117.55	0.0203	2117.55	0.11046
2118.51	0.02018	2118.51	0.11012
2119.47	0.02013	2119.47	0.10955
2120.44	0.02015	2120.44	0.1092
2121.4	0.02021	2121.4	0.1094
2122.37	0.02024	2122.37	0.10988
2123.33	0.02019	2123.33	0.11013
2124.3	0.02018	2124.3	0.11012
2125.26	0.02027	2125.26	0.11013
2126.22	0.02042	2126.22	0.1104
2127.19	0.0205	2127.19	0.11072
2128.15	0.02045	2128.15	0.11078
2129.12	0.02046	2129.12	0.11071
2130.08	0.02066	2130.08	0.1107
2131.05	0.02101	2131.05	0.11073
2132.01	0.02141	2132.01	0.1108
2132.97	0.02174	2132.97	0.11122
2133.94	0.02204	2133.94	0.11209
2134.9	0.02238	2134.9	0.11268
2135.87	0.02266	2135.87	0.11287
2136.83	0.02279	2136.83	0.11335
2137.8	0.02292	2137.8	0.11391
2138.76	0.02324	2138.76	0.114
2139.72	0.02359	2139.72	0.11419
2140.69	0.02372	2140.69	0.11492
2141.65	0.02378	2141.65	0.11577
2142.62	0.02405	2142.62	0.11634
2143.58	0.02456	2143.58	0.11657
2144.55	0.02518	2144.55	0.11668
2145.51	0.0257	2145.51	0.11679
2146.47	0.02591	2146.47	0.11674
2147.44	0.02587	2147.44	0.1163
2148.4	0.02593	2148.4	0.11559
2149.37	0.02599	2149.37	0.11552
2150.33	0.02588	2150.33	0.11662
2151.3	0.02611	2151.3	0.11791
2152.26	0.02677	2152.26	0.11863
2153.22	0.0273	2153.22	0.11922
2154.19	0.02759	2154.19	0.12005
2155.15	0.02815	2155.15	0.12041
2156.12	0.02924	2156.12	0.1198
2157.08	0.03031	2157.08	0.11873
2158.05	0.03064	2158.05	0.11784
2159.01	0.03047	2159.01	0.11793
2159.97	0.03049	2159.97	0.11926
2160.94	0.03087	2160.94	0.121
2161.9	0.03133	2161.9	0.12243
2162.87	0.03169	2162.87	0.12338
2163.83	0.03218	2163.83	0.12437
2164.8	0.03287	2164.8	0.12583
2165.76	0.03337	2165.76	0.12741
2166.72	0.03369	2166.72	0.12893
2167.69	0.03405	2167.69	0.13072
2168.65	0.03439	2168.65	0.13302
2169.62	0.03477	2169.62	0.13481
2170.58	0.0353	2170.58	0.13475
2171.55	0.03578	2171.55	0.13371
2172.51	0.0363	2172.51	0.13409
2173.47	0.03714	2173.47	0.13671
2174.44	0.03801	2174.44	0.13936
2175.4	0.03832	2175.4	0.13992
2176.37	0.03797	2176.37	0.13902
2177.33	0.03766	2177.33	0.13873
2178.3	0.03808	2178.3	0.14007
2179.26	0.03873	2179.26	0.1418
2180.22	0.03892	2180.22	0.14235
2181.19	0.03901	2181.19	0.1419
2182.15	0.03943	2182.15	0.14175
2183.12	0.03999	2183.12	0.14275
2184.08	0.04048	2184.08	0.1443
2185.05	0.04094	2185.05	0.14536
2186.01	0.04126	2186.01	0.14555
2186.97	0.04134	2186.97	0.14553
2187.94	0.04121	2187.94	0.14637
2188.9	0.0411	2188.9	0.14727
2189.87	0.04137	2189.87	0.14735
2190.83	0.04191	2190.83	0.14757
2191.8	0.04237	2191.8	0.14853
2192.76	0.04258	2192.76	0.14969
2193.72	0.04257	2193.72	0.15
2194.69	0.04258	2194.69	0.14936
2195.65	0.04277	2195.65	0.14909
2196.62	0.04309	2196.62	0.14967
2197.58	0.0435	2197.58	0.15084
2198.55	0.04397	2198.55	0.15218
2199.51	0.04445	2199.51	0.15301
2200.47	0.0447	2200.47	0.15329
2201.44	0.04454	2201.44	0.15335
2202.4	0.04417	2202.4	0.15361
2203.37	0.044	2203.37	0.15421
2204.33	0.04423	2204.33	0.15459
2205.3	0.0447	2205.3	0.15427
2206.26	0.04495	2206.26	0.15354
2207.22	0.0446	2207.22	0.1532
2208.19	0.04393	2208.19	0.15324
2209.15	0.04342	2209.15	0.15316
2210.12	0.04315	2210.12	0.15317
2211.08	0.04296	2211.08	0.15304
2212.05	0.0428	2212.05	0.15243
2213.01	0.04269	2213.01	0.15196
2213.97	0.04254	2213.97	0.15192
2214.94	0.04241	2214.94	0.15173
2215.9	0.04235	2215.9	0.15128
2216.87	0.04203	2216.87	0.15111
2217.83	0.04148	2217.83	0.15124
2218.8	0.0411	2218.8	0.15118
2219.76	0.04092	2219.76	0.15054
2220.72	0.0408	2220.72	0.14958
2221.69	0.04076	2221.69	0.14924
2222.65	0.04077	2222.65	0.14947
2223.62	0.04063	2223.62	0.14932
2224.58	0.04032	2224.58	0.14861
2225.55	0.04007	2225.55	0.14812
2226.51	0.03988	2226.51	0.14851
2227.47	0.03975	2227.47	0.14905
2228.44	0.03974	2228.44	0.14884
2229.4	0.0397	2229.4	0.14812
2230.37	0.03952	2230.37	0.1479
2231.33	0.03932	2231.33	0.14868
2232.3	0.03919	2232.3	0.14965
2233.26	0.03926	2233.26	0.15015
2234.22	0.03953	2234.22	0.15057
2235.19	0.03964	2235.19	0.15082
2236.15	0.0396	2236.15	0.15051
2237.12	0.03969	2237.12	0.15009
2238.08	0.03975	2238.08	0.1501
2239.04	0.03966	2239.04	0.15022
2240.01	0.03962	2240.01	0.15015
2240.97	0.03974	2240.97	0.15037
2241.94	0.03995	2241.94	0.15098
2242.9	0.04016	2242.9	0.15144
2243.87	0.04035	2243.87	0.15184
2244.83	0.04049	2244.83	0.15244
2245.79	0.04054	2245.79	0.15338
2246.76	0.04055	2246.76	0.15434
2247.72	0.0406	2247.72	0.15446
2248.69	0.0407	2248.69	0.15436
2249.65	0.04088	2249.65	0.15498
2250.62	0.04118	2250.62	0.15563
2251.58	0.04148	2251.58	0.15592
2252.54	0.04165	2252.54	0.15642
2253.51	0.04178	2253.51	0.15712
2254.47	0.04195	2254.47	0.15754
2255.44	0.04213	2255.44	0.15748
2256.4	0.04238	2256.4	0.15744
2257.37	0.04278	2257.37	0.15794
2258.33	0.04326	2258.33	0.15873
2259.29	0.04363	2259.29	0.15956
2260.26	0.04375	2260.26	0.16054
2261.22	0.04371	2261.22	0.16141
2262.19	0.04378	2262.19	0.16215
2263.15	0.04403	2263.15	0.16287
2264.12	0.04438	2264.12	0.16306
2265.08	0.04488	2265.08	0.16275
2266.04	0.04548	2266.04	0.16281
2267.01	0.04586	2267.01	0.16319
2267.97	0.04594	2267.97	0.16359
2268.94	0.04602	2268.94	0.16439
2269.9	0.04628	2269.9	0.16562
2270.86	0.04662	2270.86	0.16683
2271.83	0.04691	2271.83	0.16781
2272.79	0.04712	2272.79	0.1685
2273.76	0.04735	2273.76	0.16904
2274.72	0.04772	2274.72	0.16957
2275.69	0.04821	2275.69	0.1702
2276.65	0.04871	2276.65	0.17105
2277.61	0.04911	2277.61	0.17218
2278.58	0.04941	2278.58	0.17359
2279.54	0.04971	2279.54	0.17491
2280.51	0.0501	2280.51	0.1759
2281.47	0.05061	2281.47	0.17684
2282.44	0.05113	2282.44	0.17798
2283.4	0.05159	2283.4	0.17903
2284.36	0.05199	2284.36	0.17979
2285.33	0.0523	2285.33	0.18058
2286.29	0.05253	2286.29	0.18133
2287.26	0.05279	2287.26	0.18163
2288.22	0.05313	2288.22	0.18196
2289.19	0.05356	2289.19	0.18297
2290.15	0.05397	2290.15	0.18455
2291.11	0.05435	2291.11	0.18593
2292.08	0.05483	2292.08	0.18643
2293.04	0.05533	2293.04	0.18661
2294.01	0.0558	2294.01	0.1874
2294.97	0.0563	2294.97	0.18879
2295.94	0.05681	2295.94	0.19029
2296.9	0.05723	2296.9	0.19153
2297.86	0.05775	2297.86	0.19227
2298.83	0.05839	2298.83	0.19253
2299.79	0.05888	2299.79	0.19289
2300.76	0.05919	2300.76	0.19415
2301.72	0.05963	2301.72	0.1959
2302.69	0.06035	2302.69	0.1972
2303.65	0.06118	2303.65	0.19804
2304.61	0.0619	2304.61	0.19882
2305.58	0.06237	2305.58	0.19955
2306.54	0.06271	2306.54	0.19996
2307.51	0.0632	2307.51	0.20015
2308.47	0.06386	2308.47	0.20006
2309.44	0.06464	2309.44	0.19977
2310.4	0.06538	2310.4	0.19939
2311.36	0.06591	2311.36	0.19915
2312.33	0.06641	2312.33	0.19897
2313.29	0.06709	2313.29	0.19818
2314.26	0.06771	2314.26	0.19737
2315.22	0.06803	2315.22	0.19734
2316.19	0.06831	2316.19	0.19743
2317.15	0.06865	2317.15	0.19649
2318.11	0.06897	2318.11	0.19456
2319.08	0.06924	2319.08	0.19193
2320.04	0.06923	2320.04	0.18882
2321.01	0.06884	2321.01	0.18534
2321.97	0.06858	2321.97	0.18234
2322.94	0.0689	2322.94	0.18068
2323.9	0.06945	2323.9	0.17977
2324.86	0.06973	2324.86	0.17872
2325.83	0.0697	2325.83	0.17727
2326.79	0.06952	2326.79	0.17523
[truncated: 1,735 more rows]

## Sheet: Fig.2c
Pressure (GPa)	a/a0	b/b0	c/c0
0	1	1	1
1.6	0.93588	0.99167	0.94646
4.3	0.90735	0.98317	0.92184
8.1	0.87077	0.97115	0.88948
12.5	0.83923	0.95805	0.87029

## Sheet: Fig.2d
	1 atm-blue line		Released-magenta line		1 atm-green line		Released-orange line
0.10561	4.4614	0.10561	-18.3928	16.3123	0.9429	16.3123	3.7444
0.10582	1.38719	0.10582	-13.6524	16.0264	0.9368	16.0264	3.8392
0.10603	0.60158	0.10603	-8.48624	15.7503	0.9085	15.7503	3.684
0.10624	1.18377	0.10624	-9.39794	15.4836	0.9159	15.4836	3.8784
0.10645	2.72947	0.10645	-8.89382	15.2257	0.9636	15.2257	3.937
0.10667	5.26053	0.10667	-7.78523	14.9764	1.0166	14.9764	3.9602
0.10688	1.33908	0.10688	-9.22261	14.735	1.0704	14.735	4.6342
0.10709	0.68529	0.10709	-11.914	14.5014	1.0914	14.5014	4.7246
0.10731	-0.90759	0.10731	-8.22524	14.275	1.1412	14.275	4.9716
0.10752	2.85972	0.10752	-7.55654	14.0556	1.1267	14.0556	4.7676
0.10774	2.68928	0.10774	-6.49754	13.8429	1.1666	13.8429	5.0478
0.10795	2.54263	0.10795	-8.16012	13.6365	1.2054	13.6365	5.2788
0.10817	2.83545	0.10817	-8.53663	13.4362	1.2404	13.4362	5.5738
0.10839	2.67185	0.10839	-7.89996	13.2417	1.2466	13.2417	5.3572
0.1086	4.71807	0.1086	-4.02232	13.0528	1.3071	13.0528	5.4994
0.10882	-1.42186	0.10882	-6.59632	12.8692	1.2619	12.8692	5.543
0.10904	0.20685	0.10904	-4.23856	12.6907	1.2943	12.6907	5.5448
0.10926	0.19446	0.10926	-3.63417	12.517	1.2504	12.517	5.4304
0.10948	0.53299	0.10948	-4.78777	12.3481	1.2597	12.3481	5.6122
0.1097	2.67521	0.1097	-5.28075	12.1837	1.2675	12.1837	5.616
0.10992	0.75755	0.10992	-6.90996	12.0236	1.2321	12.0236	5.5278
0.11014	0.34668	0.11014	-6.27039	11.8677	1.2425	11.8677	5.566
0.11036	2.03721	0.11036	-7.51283	11.7158	1.2136	11.7158	5.5244
0.11058	0.19004	0.11058	-9.23648	11.5677	1.2224	11.5677	5.5912
0.1108	2.63006	0.1108	-3.0255	11.4234	1.2054	11.4234	5.5608
0.11102	2.18968	0.11102	-2.66831	11.2826	1.2107	11.2826	5.5572
0.11124	-0.56676	0.11124	-2.87778	11.1452	1.1959	11.1452	5.4484
0.11146	4.70797	0.11146	-2.48719	11.0112	1.1801	11.0112	5.433
0.11169	1.65378	0.11169	1.12987	10.8803	1.181	10.8803	5.535
0.11191	2.91788	0.11191	1.27192	10.7525	1.1933	10.7525	5.6338
0.11214	3.13122	0.11214	-6.55791	10.6277	1.2109	10.6277	5.7346
0.11236	2.41522	0.11236	-3.82495	10.5058	1.2102	10.5058	5.5368
0.11258	0.23066	0.11258	-2.7139	10.3866	1.2241	10.3866	5.6454
0.11281	-0.428	0.11281	-4.73064	10.2702	1.2012	10.2702	5.5368
0.11304	-0.18779	0.11304	-3.80346	10.1563	1.2234	10.1563	5.5542
0.11326	2.35963	0.11326	-2.89308	10.0449	1.2329	10.0449	5.6882
0.11349	1.45275	0.11349	-4.75625	9.93596	1.2181	9.93596	5.5012
0.11372	3.05515	0.11372	-1.14832	9.82935	1.2622	9.82935	5.6408
0.11394	3.25209	0.11394	-4.13519	9.72501	1.2581	9.72501	5.671
0.11417	-0.06242	0.11417	-2.22494	9.62288	1.2699	9.62288	5.7192
0.1144	0.95487	0.1144	1.98764	9.52287	1.2686	9.52287	5.5764
0.11463	2.99954	0.11463	1.98908	9.42492	1.2434	9.42492	5.7182
0.11486	2.67775	0.11486	-0.66011	9.32898	1.2664	9.32898	5.7218
0.11509	2.65636	0.11509	-7.02935	9.23498	1.2059	9.23498	5.5304
0.11532	4.69104	0.11532	-2.68485	9.14286	1.1951	9.14286	5.5712
0.11555	0.80514	0.11555	-6.57832	9.05257	1.1672	9.05257	5.6732
0.11578	1.50651	0.11578	-5.94425	8.96405	1.1455	8.96405	5.754
0.11601	2.70086	0.11601	-5.27639	8.87725	1.17	8.87725	5.7524
0.11625	2.19176	0.11625	-2.76957	8.79212	1.156	8.79212	5.8012
0.11648	1.65927	0.11648	-1.53991	8.70862	1.1601	8.70862	5.8168
0.11671	1.15015	0.11671	-0.06749	8.62669	1.1314	8.62669	5.7792
0.11695	3.70047	0.11695	-1.00511	8.5463	1.1505	8.5463	5.8634
0.11718	3.62549	0.11718	2.21123	8.4674	1.1415	8.4674	5.9462
0.11741	0.78537	0.11741	0.90917	8.38995	1.1648	8.38995	6.1746
0.11765	0.9924	0.11765	-3.58104	8.31391	1.1359	8.31391	6.2172
0.11788	-1.5061	0.11788	0	8.23924	1.1202	8.23924	6.0776
0.11812	1.10693	0.11812	0.28281	8.1659	1.1163	8.1659	6.035
0.11836	1.501	0.11836	-3.08886	8.09387	1.1346	8.09387	6.205
0.11859	1.243	0.11859	-2.49585	8.0231	1.0976	8.0231	6.013
0.11883	0.75942	0.11883	2.25607	7.95357	1.0867	7.95357	5.9722
0.11907	3.14218	0.11907	-4.44562	7.88523	1.0464	7.88523	5.7454
0.11931	2.27818	0.11931	-1.98545	7.81807	1.0633	7.81807	5.8416
0.11955	1.62242	0.11955	-6.6413	7.75205	1.0594	7.75205	5.6982
0.11979	2.51214	0.11979	-0.14729	7.68713	1.0252	7.68713	5.528
0.12003	3.16085	0.12003	-3.66701	7.62331	1.0271	7.62331	5.55
0.12027	2.5492	0.12027	-4.52176	7.56053	1.0142	7.56053	5.4712
0.12051	2.64561	0.12051	-0.59955	7.49879	1.0341	7.49879	5.7038
0.12075	2.04369	0.12075	-2.67674	7.43806	1.0226	7.43806	5.5648
0.12099	3.7434	0.12099	0.00646	7.37831	0.9886	7.37831	5.4508
0.12123	2.94687	0.12123	1.14631	7.31951	1.0048	7.31951	5.496
0.12147	3.0315	0.12147	3.85659	7.26165	1.0142	7.26165	5.5174
0.12172	0.75558	0.12172	1.42927	7.2047	1.0012	7.2047	5.6438
0.12196	1.3692	0.12196	0.84737	7.14865	1.0082	7.14865	5.771
0.12221	1.4814	0.12221	3.34622	7.09346	0.9719	7.09346	5.567
0.12245	0.44514	0.12245	7.80527	7.03913	1.0026	7.03913	5.6228
0.1227	1.23672	0.1227	3.00896	6.98563	0.9961	6.98563	5.6602
0.12294	0.59008	0.12294	-4.19766	6.93294	0.9959	6.93294	5.6624
0.12319	1.82085	0.12319	-0.48636	6.88104	0.9946	6.88104	5.8212
0.12343	1.90158	0.12343	2.96499	6.82992	0.9979	6.82992	5.7632
0.12368	4.27263	0.12368	2.12837	6.77956	1.0208	6.77956	5.7544
0.12393	2.65968	0.12393	2.14181	6.72994	0.9991	6.72994	5.8524
0.12418	1.40749	0.12418	3.34317	6.68105	0.9988	6.68105	5.9182
0.12443	1.6487	0.12443	2.5595	6.63287	0.981	6.63287	5.8832
0.12467	1.32378	0.12467	1.99913	6.58538	0.9605	6.58538	5.8954
0.12492	1.40884	0.12492	2.60323	6.53858	0.9715	6.53858	5.9464
0.12517	1.47441	0.12517	0.38138	6.49243	0.9764	6.49243	6.0416
0.12542	1.14853	0.12542	-2.75915	6.44694	0.9579	6.44694	6.0388
0.12568	3.14584	0.12568	0.24968	6.40209	0.9236	6.40209	6.0546
0.12593	0.67247	0.12593	4.45595	6.35787	0.9568	6.35787	6.0758
0.12618	1.54598	0.12618	2.00241	6.31425	0.9809	6.31425	6.1262
0.12643	1.47785	0.12643	-0.47635	6.27123	0.9546	6.27123	6.1142
0.12669	2.33461	0.12669	3.86451	6.2288	0.9744	6.2288	6.15
0.12694	1.64165	0.12694	1.75108	6.18695	0.9695	6.18695	6.1986
0.12719	2.35313	0.12719	5.8436	6.14566	0.9735	6.14566	6.2194
0.12745	3.04099	0.12745	4.40237	6.10492	0.9837	6.10492	6.264
0.1277	2.99581	0.1277	4.10777	6.06472	0.9967	6.06472	6.2602
0.12796	2.09978	0.12796	4.76551	6.02505	1.0284	6.02505	6.2892
0.12821	2.89297	0.12821	1.29554	5.9859	1.0719	5.9859	6.3474
0.12847	0.96032	0.12847	-0.41541	5.94727	1.0708	5.94727	6.3444
0.12873	1.1742	0.12873	4.1774	5.90913	1.0883	5.90913	6.3244
0.12899	2.04857	0.12899	1.21609	5.87148	1.1241	5.87148	6.412
0.12924	0.50899	0.12924	5.49087	5.83432	1.1345	5.83432	6.4328
0.1295	2.4132	0.1295	2.76415	5.79762	1.1298	5.79762	6.405
0.12976	2.3673	0.12976	3.48454	5.76139	1.1508	5.76139	6.6242
0.13002	1.65219	0.13002	-0.04433	5.72561	1.1684	5.72561	6.761
0.13028	1.50336	0.13028	2.81555	5.69028	1.1989	5.69028	6.6492
0.13054	2.94333	0.13054	4.09959	5.65539	1.2974	5.65539	6.9024
0.13081	2.22581	0.13081	0.7174	5.62093	1.4143	5.62093	7.0354
0.13107	2.289	0.13107	4.39042	5.58688	1.4549	5.58688	7.0692
0.13133	1.8067	0.13133	1.77165	5.55326	1.5383	5.55326	7.2046
0.13159	3.12181	0.13159	5.76585	5.52003	1.5353	5.52003	6.9232
0.13186	2.87288	0.13186	2.35002	5.48721	1.4795	5.48721	6.8004
0.13212	3.32018	0.13212	7.64734	5.45478	1.3695	5.45478	6.6372
0.13238	2.24715	0.13238	7.8353	5.42274	1.3078	5.42274	6.623
0.13265	1.90297	0.13265	7.04468	5.39107	1.2138	5.39107	6.4268
0.13291	1.93219	0.13291	5.63732	5.35978	1.1417	5.35978	6.2914
0.13318	2.07994	0.13318	11.1799	5.32885	1.0993	5.32885	6.2654
0.13345	2.59706	0.13345	6.61403	5.29828	1.0967	5.29828	6.3846
0.13371	2.34146	0.13371	2.85994	5.26806	1.0564	5.26806	6.2258
0.13398	3.03625	0.13398	3.94509	5.23819	1.0721	5.23819	6.311
0.13425	1.68475	0.13425	4.63144	5.20866	1.0761	5.20866	6.3178
0.13452	2.09772	0.13452	6.80332	5.17946	1.0907	5.17946	6.3062
0.13479	1.7738	0.13479	4.25468	5.1506	1.0675	5.1506	6.4114
0.13506	2.27418	0.13506	1.91548	5.12205	1.0574	5.12205	6.3916
0.13533	1.5991	0.13533	1.60805	5.09383	1.1157	5.09383	6.4888
0.1356	0.84827	0.1356	4.42992	5.06592	1.1253	5.06592	6.508
0.13587	1.07823	0.13587	5.58277	5.03832	1.1505	5.03832	6.4368
0.13614	2.56467	0.13614	4.54263	5.01102	1.1831	5.01102	6.5388
0.13642	1.23917	0.13642	7.06479	4.98402	1.2576	4.98402	6.4368
0.13669	1.8491	0.13669	6.69974	4.95731	1.3511	4.95731	6.5388
0.13696	0.38278	0.13696	3.20959	4.93089	1.4432	4.93089	6.8008
0.13724	2.43061	0.13724	6.02845	4.90475	1.6503	4.90475	7.0796
0.13751	0.70274	0.13751	9.06195	4.8789	1.9136	4.8789	7.3836
0.13779	1.61278	0.13779	9.25636	4.85331	2.2007	4.85331	7.8684
0.13806	2.26208	0.13806	7.14835	4.828	2.5063	4.828	8.2596
0.13834	3.58053	0.13834	5.77292	4.80296	2.7206	4.80296	8.5982
0.13862	2.29706	0.13862	7.08746	4.77817	2.7601	4.77817	8.8606
0.13889	2.02475	0.13889	4.28493	4.75365	2.5806	4.75365	9.0098
0.13917	2.7629	0.13917	9.19497	4.72938	2.3373	4.72938	8.8118
0.13945	1.26566	0.13945	10.2516	4.70536	1.9962	4.70536	8.4608
0.13973	0.87846	0.13973	7.1608	4.68158	1.6722	4.68158	7.9976
0.14001	2.73094	0.14001	4.97199	4.65805	1.4615	4.65805	7.465
0.14029	1.84286	0.14029	5.76622	4.63476	1.3038	4.63476	6.9364
0.14057	0.97425	0.14057	7.71678	4.6117	1.2264	4.6117	6.594
0.14085	2.60979	0.14085	8.37275	4.58888	1.1702	4.58888	6.232
0.14113	2.41285	0.14113	8.14181	4.56628	1.1319	4.56628	6.1192
0.14142	1.09797	0.14142	6.65029	4.54391	1.1359	4.54391	5.8798
0.1417	1.56996	0.1417	8.04941	4.52175	1.1305	4.52175	5.7824
0.14198	1.31442	0.14198	9.38278	4.49982	1.1317	4.49982	5.754
0.14227	2.75911	0.14227	7.19327	4.4781	1.1296	4.4781	5.6806
0.14255	1.82784	0.14255	8.15323	4.4566	1.1157	4.4566	5.6056
0.14284	1.95776	0.14284	7.94496	4.4353	1.1169	4.4353	5.6056
0.14312	2.38831	0.14312	7.97614	4.41421	1.1476	4.41421	5.6788
0.14341	1.21005	0.14341	8.11047	4.39332	1.1311	4.39332	5.7264
0.1437	2.6364	0.1437	7.41232	4.37264	1.1241	4.37264	5.689
0.14398	2.33606	0.14398	6.96952	4.35214	1.1376	4.35214	5.6862
0.14427	1.60986	0.14427	8.76298	4.33185	1.1415	4.33185	5.7636
0.14456	0.76561	0.14456	7.12625	4.31174	1.1384	4.31174	5.8
0.14485	1.62095	0.14485	7.6414	4.29183	1.1328	4.29183	5.7058
0.14514	2.05792	0.14514	8.14322	4.2721	1.1491	4.2721	5.6954
0.14543	2.45153	0.14543	12.0667	4.25255	1.127	4.25255	5.7384
0.14572	2.77056	0.14572	10.4228	4.23319	1.1101	4.23319	5.7048
0.14601	2.33245	0.14601	8.29919	4.214	1.1614	4.214	5.8
0.14631	2.64374	0.14631	6.34416	4.195	1.1494	4.195	5.8674
0.1466	2.2804	0.1466	6.39879	4.17616	1.1588	4.17616	5.918
0.14689	2.38867	0.14689	12.9024	4.1575	1.1956	4.1575	6.0946
0.14719	2.3328	0.14719	7.93654	4.139	1.1963	4.139	6.0726
0.14748	2.43188	0.14748	9.46823	4.12068	1.2165	4.12068	6.3136
0.14778	2.21088	0.14778	7.93967	4.10251	1.2393	4.10251	6.4472
0.14807	0.82497	0.14807	8.93143	4.08451	1.2452	4.08451	6.3944
0.14837	1.68991	0.14837	14.9617	4.06667	1.2788	4.06667	6.4174
0.14867	2.16792	0.14867	9.89312	4.04899	1.2896	4.04899	6.34
0.14896	1.70113	0.14896	3.1803	4.03146	1.3352	4.03146	6.4156
0.14926	1.52729	0.14926	9.70056	4.01409	1.3466	4.01409	6.5188
0.14956	2.30367	0.14956	9.1197	3.99687	1.3444	3.99687	6.4116
0.14986	1.94815	0.14986	11.8738	3.9798	1.3125	3.9798	6.2908
0.15016	2.03166	0.15016	10.2086	3.96288	1.3029	3.96288	6.3504
0.15046	1.97176	0.15046	7.86239	3.94611	1.2479	3.94611	6.3204
0.15076	1.96307	0.15076	7.83731	3.92948	1.2362	3.92948	6.3194
0.15106	1.66506	0.15106	7.85522	3.91299	1.2385	3.91299	6.2756
0.15137	1.66831	0.15137	13.2463	3.89664	1.2232	3.89664	6.238
0.15167	1.79192	0.15167	6.44145	3.88044	1.2132	3.88044	6.3572
0.15197	1.13879	0.15197	8.12403	3.86436	1.2366	3.86436	6.3638
0.15228	1.58032	0.15228	12.0285	3.84843	1.258	3.84843	6.425
0.15258	1.13769	0.15258	9.69844	3.83263	1.2169	3.83263	6.5438
0.15289	2.74339	0.15289	9.95082	3.81696	1.2259	3.81696	6.3572
0.15319	2.13639	0.15319	7.92553	3.80142	1.2986	3.80142	6.6156
0.1535	1.19195	0.1535	11.728	3.78601	1.3857	3.78601	6.7546
0.15381	1.34812	0.15381	9.95278	3.77073	1.4994	3.77073	6.9906
0.15412	1.92469	0.15412	14.0549	3.75557	1.7428	3.75557	7.3206
0.15442	2.12228	0.15442	12.4396	3.74054	2.0644	3.74054	7.7172
0.15473	2.00753	0.15473	8.98362	3.72563	2.4583	3.72563	8.0688
0.15504	1.784	0.15504	12.724	3.71084	2.9053	3.71084	8.6362
0.15535	2.00328	0.15535	12.391	3.69617	3.2406	3.69617	9.1586
0.15567	1.6664	0.15567	9.51993	3.68162	3.4811	3.68162	9.2868
0.15598	2.13146	0.15598	8.96932	3.66718	3.3597	3.66718	9.6646
0.15629	1.51039	0.15629	12.3218	3.65286	3.0029	3.65286	9.503
0.1566	1.61929	0.1566	8.96314	3.63866	2.4744	3.63866	9.5102
0.15692	1.1896	0.15692	6.28417	3.62457	2.0082	3.62457	9.084
0.15723	1.02024	0.15723	14.2864	3.61059	1.6951	3.61059	8.6018
0.15754	1.26119	0.15754	8.59938	3.59672	1.4686	3.59672	8.3794
0.15786	0.64509	0.15786	9.26048	3.58296	1.4221	3.58296	7.9592
0.15818	1.22159	0.15818	7.88353	3.5693	1.4516	3.5693	7.7508
0.15849	1.77894	0.15849	11.3872	3.55575	1.5034	3.55575	7.7648
0.15881	0.94625	0.15881	12.2045	3.54231	1.5976	3.54231	7.597
0.15913	1.91964	0.15913	7.83166	3.52897	1.7071	3.52897	7.6736
0.15945	1.68269	0.15945	11.9933	3.51574	1.7774	3.51574	7.8206
0.15977	1.39571	0.15977	12.7468	3.50261	1.8634	3.50261	7.938
0.16009	1.2995	0.16009	11.4737	3.48957	1.9135	3.48957	7.921
0.16041	2.07893	0.16041	8.29032	3.47664	2.0365	3.47664	8.0972
0.16073	1.67083	0.16073	9.77832	3.4638	2.2171	3.4638	8.0972
0.16105	1.62547	0.16105	13.8317	3.45106	2.3956	3.45106	8.2722
0.16137	1.59366	0.16137	10.0373	3.43842	2.5666	3.43842	8.3724
0.16169	0.90317	0.16169	9.70498	3.42587	2.5586	3.42587	8.42
0.16202	2.00762	0.16202	15.6773	3.41342	2.466	3.41342	8.3238
0.16234	1.61437	0.16234	11.4321	3.40106	2.1762	3.40106	8.3556
0.16267	1.11955	0.16267	13.1691	3.38879	1.8941	3.38879	8.1488
0.16299	1.21461	0.16299	19.3963	3.37661	1.6109	3.37661	7.9098
0.16332	1.09688	0.16332	8.65723	3.36452	1.4362	3.36452	7.7416
0.16365	1.2445	0.16365	13.6759	3.35252	1.3377	3.35252	7.7782
0.16397	1.44646	0.16397	8.2187	3.34061	1.3449	3.34061	7.7782
0.1643	1.84216	0.1643	14.8924	3.32878	1.3399	3.32878	7.6374
0.16463	1.91394	0.16463	11.6922	3.31704	1.4117	3.31704	7.9642
0.16496	1.71968	0.16496	14.6463	3.30539	1.4398	3.30539	7.9642
0.16529	1.65442	0.16529	11.6818	3.29381	1.533	3.29381	8.2516
0.16562	1.57235	0.16562	9.86049	3.28233	1.6376	3.28233	8.644
0.16595	1.73215	0.16595	11.0471	3.27092	1.8159	3.27092	8.9072
0.16629	1.42841	0.16629	11.2793	3.2596	2.1417	3.2596	9.611
0.16662	2.34044	0.16662	12.9049	3.24836	2.7527	3.24836	10.3692
0.16695	1.86089	0.16695	10.7245	3.23719	3.6319	3.23719	11.224
0.16729	1.94565	0.16729	9.8649	3.22611	4.8751	3.22611	12.1366
0.16762	1.63871	0.16762	9.69015	3.2151	6.3615	3.2151	13.4186
0.16796	1.20506	0.16796	12.6641	3.20417	8.059	3.20417	14.7772
0.16829	1.72916	0.16829	10.3425	3.19332	8.9788	3.19332	16.3168
0.16863	1.01409	0.16863	11.6234	3.18254	9.2309	3.18254	17.4048
0.16897	1.84538	0.16897	13.6785	3.17184	8.4584	3.17184	18.5794
0.16931	1.40043	0.16931	12.4523	3.16121	7.2455	3.16121	18.6246
0.16964	1.54404	0.16964	9.45939	3.15066	5.8273	3.15066	18.2352
0.16998	1.7271	0.16998	12.3181	3.14018	4.7677	3.14018	17.0478
0.17032	1.63616	0.17032	11.9648	3.12977	4.0933	3.12977	15.6806
0.17067	1.45166	0.17067	8.99028	3.11943	3.5782	3.11943	14.3358
0.17101	1.81249	0.17101	8.78105	3.10916	3.1087	3.10916	12.9652
0.17135	1.58671	0.17135	11.6258	3.09896	2.5911	3.09896	11.8428
0.17169	1.9663	0.17169	13.4248	3.08883	2.1383	3.08883	11.0394
0.17204	1.48368	0.17204	9.87964	3.07877	1.8427	3.07877	10.4666
0.17238	1.54522	0.17238	12.5758	3.06878	1.6302	3.06878	9.7792
0.17273	1.50995	0.17273	10.7721	3.05885	1.528	3.05885	9.1446
0.17307	1.94412	0.17307	11.1258	3.04899	1.4506	3.04899	8.7036
0.17342	1.21956	0.17342	10.4201	3.0392	1.4285	3.0392	8.36
0.17377	1.95652	0.17377	12.6902	3.02947	1.3975	3.02947	8.1754
0.17411	1.6267	0.17411	11.1132	3.0198	1.3834	3.0198	7.7882
0.17446	1.55536	0.17446	10.735	3.0102	1.4025	3.0102	7.7192
0.17481	1.71984	0.17481	12.3975	3.00066	1.3985	3.00066	7.4758
0.17516	1.47961	0.17516	7.45741	2.99119	1.3939	2.99119	7.2864
0.17551	1.86708	0.17551	11.583	2.98177	1.4219	2.98177	7.0724
0.17586	1.63051	0.17586	10.6365	2.97242	1.4225	2.97242	7.1076
0.17622	1.34028	0.17622	13.1308	2.96313	1.4135	2.96313	7.0428
0.17657	1.83335	0.17657	10.504	2.9539	1.4508	2.9539	6.9888
0.17692	1.32776	0.17692	6.51432	2.94472	1.4366	2.94472	7.1354
0.17728	1.45851	0.17728	8.72879	2.93561	1.4737	2.93561	7.1674
0.17763	1.31779	0.17763	10.4985	2.92656	1.4989	2.92656	6.9814
0.17799	2.13935	0.17799	10.6501	2.91756	1.5353	2.91756	6.9776
0.17834	1.56262	0.17834	9.80546	2.90862	1.6317	2.90862	7.1884
0.1787	2.10805	0.1787	11.7768	2.89974	1.6766	2.89974	7.0888
0.17906	1.59579	0.17906	8.89129	2.89091	1.7075	2.89091	7.0212
0.17942	1.51323	0.17942	8.95961	2.88214	1.6589	2.88214	7.0198
0.17978	1.72648	0.17978	10.0136	2.87343	1.5636	2.87343	6.8492
0.18014	1.32886	0.18014	13.4007	2.86477	1.4597	2.86477	6.7356
0.1805	1.73952	0.1805	9.98733	2.85616	1.4206	2.85616	6.6952
0.18086	1.35084	0.18086	10.9859	2.84761	1.3377	2.84761	6.598
0.18122	1.48452	0.18122	11.81	2.83911	1.3335	2.83911	6.4628
0.18158	1.22735	0.18158	9.37069	2.83066	1.3124	2.83066	6.3682
0.18195	1.43994	0.18195	13.1374	2.82227	1.3156	2.82227	6.4948
0.18231	1.43394	0.18231	8.86763	2.81392	1.2961	2.81392	6.389
0.18267	1.7924	0.18267	9.72701	2.80563	1.2842	2.80563	6.345
0.18304	1.2991	0.18304	11.7469	2.79739	1.313	2.79739	6.4302
0.18341	1.4639	0.18341	10.6693	2.7892	1.2885	2.7892	6.402
0.18377	1.60754	0.18377	11.6878	2.78106	1.3173	2.78106	6.4218
0.18414	1.08309	0.18414	10.9412	2.77297	1.3124	2.77297	6.3982
0.18451	1.76055	0.18451	10.511	2.76493	1.3351	2.76493	6.3612
0.18488	1.46517	0.18488	10.5514	2.75694	1.3419	2.75694	6.3784
0.18525	1.93	0.18525	8.32921	2.74899	1.3411	2.74899	6.3988
0.18562	1.19709	0.18562	10.0833	2.74109	1.3396	2.74109	6.3688
0.18599	1.1308	0.18599	11.7585	2.73324	1.3012	2.73324	6.3462
0.18637	1.36194	0.18637	8.78156	2.72544	1.2983	2.72544	6.3206
0.18674	1.35429	0.18674	7.44659	2.71769	1.2908	2.71769	6.3006
0.18711	1.63794	0.18711	11.5129	2.70997	1.295	2.70997	6.373
0.18749	1.62685	0.18749	10.383	2.70231	1.3056	2.70231	6.3472
0.18786	1.24299	0.18786	9.38648	2.69469	1.2958	2.69469	6.3502
0.18824	0.8521	0.18824	13.5138	2.68712	1.3036	2.68712	6.3422
0.18862	1.44756	0.18862	12.0614	2.67959	1.319	2.67959	6.3732
0.18899	1.68654	0.18899	12.5831	2.6721	1.3185	2.6721	6.3142
0.18937	1.39021	0.18937	7.03627	2.66466	1.2819	2.66466	6.238
0.18975	1.94831	0.18975	11.8596	2.65726	1.2684	2.65726	6.3648
0.19013	1.75997	0.19013	12.5071	2.6499	1.2505	2.6499	6.3954
0.19051	1.77533	0.19051	8.70603	2.64259	1.2159	2.64259	6.264
0.19089	1.24709	0.19089	8.98391	2.63532	1.2549	2.63532	6.363
0.19127	1.70403	0.19127	9.78276	2.62809	1.233	2.62809	6.2882
0.19166	1.31489	0.19166	9.20734	2.6209	1.2373	2.6209	6.3016
0.19204	1.56208	0.19204	11.0628	2.61376	1.2184	2.61376	6.3036
0.19243	1.42293	0.19243	11.1407	2.60665	1.2089	2.60665	6.2644
0.19281	1.75243	0.19281	8.07826	2.59959	1.2337	2.59959	6.3284
0.1932	1.75603	0.1932	10.0393	2.59256	1.2494	2.59256	6.501
0.19358	1.34305	0.19358	10.2682	2.58558	1.254	2.58558	6.4374
0.19397	1.60898	0.19397	9.12989	2.57863	1.2133	2.57863	6.3834
0.19436	1.24758	0.19436	10.4891	2.57172	1.2198	2.57172	6.4138
0.19475	1.84658	0.19475	8.9614	2.56486	1.2103	2.56486	6.4694
0.19514	1.20547	0.19514	7.33788	2.55803	1.2509	2.55803	6.6068
0.19553	1.72751	0.19553	8.14292	2.55124	1.2799	2.55124	6.7882
0.19592	1.25	0.19592	8.62145	2.54448	1.3661	2.54448	6.979
0.19631	1.72144	0.19631	6.95919	2.53777	1.5038	2.53777	7.1982
0.19671	1.85033	0.19671	10.4767	2.53109	1.6981	2.53109	7.2856
0.1971	1.54127	0.1971	9.88393	2.52445	1.8925	2.52445	7.5052
0.19749	2.10332	0.19749	8.62967	2.51784	2.1101	2.51784	7.679
0.19789	1.754	0.19789	8.93244	2.51128	2.1977	2.51128	7.6828
0.19829	2.05374	0.19829	9.72065	2.50474	2.1484	2.50474	7.8384
0.19868	1.53979	0.19868	10.359	2.49825	1.9671	2.49825	7.8028
0.19908	1.31927	0.19908	7.16245	2.49179	1.782	2.49179	7.686
0.19948	1.48455	0.19948	8.61773	2.48536	1.6248	2.48536	7.6238
0.19988	1.79901	0.19988	8.27273	2.47897	1.4774	2.47897	7.3018
0.20028	1.5382	0.20028	8.92929	2.47262	1.4101	2.47262	7.1882
0.20068	1.52357	0.20068	7.76457	2.46629	1.3426	2.46629	7.0616
0.20108	1.56823	0.20108	9.88665	2.46001	1.2734	2.46001	6.9028
0.20148	1.55875	0.20148	7.29845	2.45375	1.2435	2.45375	6.8662
0.20189	1.38758	0.20189	7.20854	2.44753	1.2468	2.44753	6.7636
0.20229	1.46206	0.20229	6.30358	2.44135	1.2768	2.44135	6.8636
0.2027	1.84504	0.2027	6.4097	2.43519	1.282	2.43519	6.7394
0.2031	1.65453	0.2031	6.60687	2.42907	1.3159	2.42907	6.8744
0.20351	1.62498	0.20351	7.22339	2.42298	1.3335	2.42298	6.9792
0.20392	1.94211	0.20392	6.82545	2.41693	1.3516	2.41693	6.9544
0.20432	1.86283	0.20432	7.26734	2.4109	1.4519	2.4109	7.0138
0.20473	1.48507	0.20473	7.81068	2.40491	1.5465	2.40491	7.064
0.20514	1.84123	0.20514	8.70245	2.39895	1.7313	2.39895	7.1676
0.20555	1.41469	0.20555	8.71211	2.39302	1.827	2.39302	7.2668
0.20597	1.69554	0.20597	9.20634	2.38712	1.8394	2.38712	7.285
0.20638	1.52323	0.20638	9.30362	2.38126	1.796	2.38126	7.2806
0.20679	1.28734	0.20679	10.3874	2.37542	1.6202	2.37542	7.0438
0.2072	1.57118	0.2072	12.9763	2.36961	1.4503	2.36961	6.8916
0.20762	1.80186	0.20762	9.81539	2.36384	1.3432	2.36384	6.812
0.20804	1.49386	0.20804	6.46021	2.35809	1.2637	2.35809	6.7648
0.20845	1.76675	0.20845	6.11285	2.35237	1.2517	2.35237	6.7208
0.20887	1.57485	0.20887	7.02753	2.34668	1.285	2.34668	6.8808
0.20929	2.0632	0.20929	7.87272	2.34103	1.3467	2.34103	7.0794
0.20971	1.75932	0.20971	5.96382	2.3354	1.4784	2.3354	7.2016
0.21013	1.93199	0.21013	6.96171	2.3298	1.6635	2.3298	7.3866
0.21055	1.50585	0.21055	8.32373	2.32422	1.8553	2.32422	7.5166
0.21097	1.64021	0.21097	5.53281	2.31868	2.0147	2.31868	7.5736
0.21139	1.70466	0.21139	6.49808	2.31317	2.1344	2.31317	7.704
0.21181	1.87888	0.21181	7.27402	2.30768	2.0546	2.30768	7.5278
0.21224	1.69915	0.21224	7.31893	2.30222	1.9135	2.30222	7.5946
0.21266	1.924	0.21266	4.42167	2.29679	1.7333	2.29679	7.554
0.21309	1.57381	0.21309	7.32254	2.29138	1.5934	2.29138	7.3248
0.21352	1.54725	0.21352	6.31226	2.286	1.5108	2.286	7.2744
0.21394	1.82494	0.21394	6.79455	2.28065	1.444	2.28065	7.0958
0.21437	1.80221	0.21437	6.54153	2.27533	1.4112	2.27533	7.1684
0.2148	1.40604	0.2148	6.27819	2.27003	1.4255	2.27003	7.1656
0.21523	1.81774	0.21523	8.11448	2.26476	1.4578	2.26476	7.2016
0.21566	1.57491	0.21566	6.8473	2.25951	1.532	2.25951	7.26
0.21609	1.77923	0.21609	5.42011	2.25429	1.6126	2.25429	7.3696
0.21653	1.67829	0.21653	4.34149	2.2491	1.6777	2.2491	7.4352
0.21696	1.77298	0.21696	5.93831	2.24393	1.7392	2.24393	7.2806
0.21739	1.71662	0.21739	5.25445	2.23879	1.7088	2.23879	7.2604
0.21783	1.62957	0.21783	5.73521	2.23367	1.6294	2.23367	7.1804
0.21826	1.51059	0.21826	4.88388	2.22858	1.5178	2.22858	7.0304
0.2187	1.85936	0.2187	6.05985	2.22351	1.4068	2.22351	7.0036
0.21914	1.73888	0.21914	6.91288	2.21847	1.3454	2.21847	6.9932
0.21958	1.43406	0.21958	6.86255	2.21345	1.3036	2.21345	6.8692
0.22002	1.52573	0.22002	7.39832	2.20846	1.2812	2.20846	6.8768
0.22046	1.43582	0.22046	6.09731	2.20349	1.2867	2.20349	6.7988
0.2209	1.80016	0.2209	4.5255	2.19854	1.3234	2.19854	6.9076
0.22134	1.92669	0.22134	5.39531	2.19362	1.4056	2.19362	6.9166
0.22178	2.00804	0.22178	5.27606	2.18872	1.4846	2.18872	6.9338
0.22223	1.68626	0.22223	5.3912	2.18385	1.5828	2.18385	6.9816
0.22267	1.62306	0.22267	5.66144	2.179	1.5965	2.179	6.9912
0.22312	1.61588	0.22312	5.57168	2.17417	1.579	2.17417	6.9278
0.22357	1.59897	0.22357	4.06284	2.16936	1.5156	2.16936	6.9022
0.22401	1.49079	0.22401	4.66916	2.16458	1.4327	2.16458	6.7934
0.22446	1.81628	0.22446	4.74394	2.15982	1.3288	2.15982	6.8026
0.22491	1.89511	0.22491	8.46569	2.15508	1.3002	2.15508	6.7128
0.22536	1.89511	0.22536	7.07302	2.15037	1.2835	2.15037	6.5878
0.22581	1.54823	0.22581	7.38346	2.14567	1.2689	2.14567	6.5546
0.22627	1.68292	0.22627	8.2114	2.141	1.2746	2.141	6.6524
0.22672	1.78323	0.22672	5.50449	2.13635	1.2887	2.13635	6.6044
0.22717	1.29493	0.22717	5.01906	2.13173	1.311	2.13173	6.5856
0.22763	1.40178	0.22763	5.19942	2.12712	1.2893	2.12712	6.5324
0.22808	1.68776	0.22808	5.43955	2.12254	1.2626	2.12254	6.5128
0.22854	1.79229	0.22854	6.14337	2.11798	1.2457	2.11798	6.4858
0.229	1.60182	0.229	5.8044	2.11343	1.2089	2.11343	6.4402
0.22946	1.88841	0.22946	5.54601	2.10891	1.223	2.10891	6.5408
0.22991	2.20898	0.22991	3.33331	2.10441	1.2395	2.10441	6.5324
0.23037	1.70015	0.23037	3.24998	2.09994	1.2284	2.09994	6.5784
0.23084	1.46727	0.23084	3.6753	2.09548	1.2395	2.09548	6.6176
0.2313	1.47696	0.2313	3.58421	2.09104	1.2462	2.09104	6.5072
0.23176	1.75151	0.23176	3.39939	2.08662	1.2537	2.08662	6.5748
0.23223	1.78453	0.23223	1.4352	2.08222	1.305	2.08222	6.666
0.23269	1.9311	0.23269	3.13439	2.07785	1.314	2.07785	6.5956
0.23316	1.76681	0.23316	3.53019	2.07349	1.3148	2.07349	6.5842
0.23362	1.78301	0.23362	3.86283	2.06915	1.3199	2.06915	6.6074
0.23409	1.5531	0.23409	4.3329	2.06484	1.2953	2.06484	6.5336
0.23456	1.98792	0.23456	3.7782	2.06054	1.2503	2.06054	6.5844
0.23503	1.76335	0.23503	2.46232	2.05626	1.2412	2.05626	6.5756
0.2355	1.53582	0.2355	3.60501	2.052	1.2011	2.052	6.4968
0.23597	1.89411	0.23597	2.98645	2.04776	1.1973	2.04776	6.478
0.23644	1.75617	0.23644	3.35437	2.04354	1.201	2.04354	6.5534
0.23692	1.44609	0.23692	3.65641	2.03934	1.1779	2.03934	6.4698
0.23739	1.83164	0.23739	3.2533	2.03515	1.2	2.03515	6.4192
0.23787	1.57096	0.23787	3.72362	2.03099	1.2095	2.03099	6.464
0.23834	1.69137	0.23834	3.66166	2.02684	1.2116	2.02684	6.45
0.23882	1.70632	0.23882	2.58369	2.02271	1.2252	2.02271	6.413
0.2393	1.87436	0.2393	2.88072	2.0186	1.2832	2.0186	6.5546
0.23978	1.85346	0.23978	2.52403	2.01451	1.278	2.01451	6.5516
0.24026	1.87124	0.24026	2.28279	2.01044	1.3077	2.01044	6.58
0.24074	1.85824	0.24074	2.72497	2.00638	1.3236	2.00638	6.6172
0.24122	1.77442	0.24122	1.49767	2.00235	1.3105	2.00235	6.5882
0.2417	1.73386	0.2417	2.83288	1.99833	1.3062	1.99833	6.573
0.24219	1.56067	0.24219	3.39841	1.99433	1.2796	1.99433	6.511
0.24267	1.83789	0.24267	4.03729	1.99034	1.2561	1.99034	6.5472
0.24316	1.89683	0.24316	3.31901	1.98637	1.2488	1.98637	6.6202
0.24364	1.86023	0.24364	2.11616	1.98242	1.244	1.98242	6.6858
0.24413	1.85301	0.24413	1.37519	1.97849	1.2531	1.97849	6.7506
0.24462	1.8092	0.24462	1.17979	1.97458	1.2809	1.97458	6.6942
0.24511	1.8633	0.24511	1.02704	1.97068	1.3451	1.97068	6.7802
0.2456	1.44458	0.2456	2.2603	1.96679	1.4019	1.96679	6.839
0.24609	1.78395	0.24609	1.9115	1.96293	1.4989	1.96293	6.8524
0.24659	1.77045	0.24659	1.71547	1.95908	1.5773	1.95908	6.9206
0.24708	1.64488	0.24708	1.0383	1.95525	1.6099	1.95525	6.8232
0.24757	1.8903	0.24757	2.65104	1.95143	1.6227	1.95143	6.883
0.24807	1.88708	0.24807	1.08366	1.94763	1.5932	1.94763	6.8632
0.24857	1.90605	0.24857	1.32565	1.94385	1.5718	1.94385	6.861
0.24906	1.90686	0.24906	1.8188	1.94009	1.5505	1.94009	6.8888
0.24956	1.66319	0.24956	1.46807	1.93633	1.4614	1.93633	6.7858
0.25006	1.83709	0.25006	2.77988	1.9326	1.4001	1.9326	6.8396
0.25056	1.7847	0.25056	3.02268	1.92888	1.3527	1.92888	6.6792
0.25106	1.72254	0.25106	1.8467	1.92518	1.3089	1.92518	6.6534
0.25157	1.63243	0.25157	3.88392	1.92149	1.2932	1.92149	6.7898
0.25207	1.64062	0.25207	4.07857	1.91782	1.2627	1.91782	6.6866
0.25257	1.88519	0.25257	2.92441	1.91416	1.2712	1.91416	6.7122
0.25308	1.63393	0.25308	1.17552	1.91052	1.2545	1.91052	6.6588
0.25359	1.79622	0.25359	1.5048	1.9069	1.261	1.9069	6.7818
0.25409	1.78063	0.25409	1.00767	1.90328	1.2858	1.90328	6.774
0.2546	2.00426	0.2546	2.00566	1.89969	1.2829	1.89969	6.6838
0.25511	1.85908	0.25511	1.81367	1.89611	1.3325	1.89611	6.784
0.25562	1.61358	0.25562	1.85626	1.89254	1.366	1.89254	6.7662
0.25614	1.73051	0.25614	1.33426	1.88899	1.388	1.88899	6.8562
0.25665	1.78577	0.25665	0.58379	1.88546	1.419	1.88546	6.9108
0.25716	1.65916	0.25716	-0.42331	1.88193	1.4179	1.88193	6.8908
0.25768	1.66747	0.25768	0.48948	1.87843	1.373	1.87843	6.8386
0.25819	1.91994	0.25819	-0.19249	1.87493	1.3232	1.87493	6.8458
0.25871	2.03261	0.25871	0.20791	1.87146	1.2767	1.87146	6.8476
0.25923	1.81346	0.25923	-0.3168	1.86799	1.263	1.86799	6.9054
0.25975	1.88409	0.25975	-0.11265	1.86454	1.2535	1.86454	6.8398
0.26027	1.97734	0.26027	0.45782	1.86111	1.2603	1.86111	6.9918
0.26079	1.71546	0.26079	-0.07204	1.85769	1.2736	1.85769	7.0298
0.26131	1.87199	0.26131	0.4414	1.85428	1.2804	1.85428	7.0346
0.26183	1.56787	0.26183	0.40643	1.85089	1.3094	1.85089	7.028
0.26236	1.96497	0.26236	0.37071	1.84751	1.3501	1.84751	7.1002
0.26288	1.9571	0.26288	0.50412	1.84414	1.4265	1.84414	7.1332
0.26341	2.16125	0.26341	0.64681	1.84079	1.4791	1.84079	7.1946
0.26394	1.72881	0.26394	-0.25828	1.83745	1.5183	1.83745	7.29
0.26446	2.17362	0.26446	-0.52774	1.83412	1.5642	1.83412	7.4676
0.26499	1.84535	0.26499	-0.48685	1.83081	1.5891	1.83081	7.5088
0.26552	1.93245	0.26552	-0.26655	1.82751	1.6281	1.82751	7.6076
0.26606	1.75258	0.26606	0.47903	1.82423	1.6464	1.82423	7.6488
0.26659	2.16431	0.26659	0.82224	1.82096	1.6445	1.82096	7.775
0.26712	1.66411	0.26712	0.11304	1.8177	1.6556	1.8177	7.7398
0.26766	1.80798	0.26766	0	1.81445	1.6395	1.81445	7.8418
0.26819	1.83275	0.26819	-0.6625	1.81122	1.6099	1.81122	7.9246
0.26873	1.87214	0.26873	-0.90165	1.808	1.6376	1.808	7.97
0.26927	1.79831	0.26927	-1.11539	1.80479	1.7176	1.80479	7.923
0.26981	1.86469	0.26981	-0.93429	1.8016	1.9117	1.8016	8.0026
0.27035	1.68243	0.27035	-1.09404	1.79841	2.1355	1.79841	8.0064
0.27089	1.81901	0.27089	-1.18372	1.79524	2.3951	1.79524	8.1002
0.27143	1.683	0.27143	-0.18776	1.79209	2.5685	1.79209	8.1902
0.27197	1.79313	0.27197	0.30661	1.78894	2.6349	1.78894	8.2176
0.27252	2.13494	0.27252	0.32677	1.78581	2.607	1.78581	8.2836
0.27306	1.54046	0.27306	0.60655	1.78269	2.4273	1.78269	8.3334
0.27361	1.76266	0.27361	0.90535	1.77958	2.2154	1.77958	8.192
0.27416	2.09817	0.27416	-0.257	1.77649	2.0542	1.77649	8.1528
0.27471	1.87398	0.27471	-0.06107	1.7734	1.8725	1.7734	7.8968
0.27526	1.99943	0.27526	0.71867	1.77033	1.7483	1.77033	7.7062
0.27581	1.71207	0.27581	-0.43335	1.76727	1.6248	1.76727	7.5636
0.27636	1.73557	0.27636	-0.82595	1.76423	1.528	1.76423	7.4784
0.27691	1.87759	0.27691	-1.02109	1.76119	1.4755	1.76119	7.2816
0.27747	1.71434	0.27747	-0.71386	1.75817	1.3978	1.75817	7.2036
0.27802	1.70667	0.27802	-1.33025	1.75515	1.3812	1.75515	7.1718
0.27858	1.8398	0.27858	-0.65793	1.75215	1.3397	1.75215	7.0748
0.27914	1.84272	0.27914	-1.36707	1.74917	1.3546	1.74917	7.0806
0.2797	1.64875	0.2797	-1.20341	1.74619	1.3493	1.74619	6.966
0.28026	1.95171	0.28026	-1.28046	1.74322	1.3845	1.74322	6.9822
0.28082	1.7424	0.28082	-1.15888	1.74027	1.4571	1.74027	7.0508
0.28138	1.88108	0.28138	-1.36913	1.73732	1.5213	1.73732	7.1334
0.28194	1.73093	0.28194	-0.93177	1.73439	1.5801	1.73439	7.2024
0.28251	1.99772	0.28251	-1.2602	1.73147	1.5585	1.73147	7.1052
0.28307	1.82703	0.28307	-1.66447	1.72856	1.5739	1.72856	7.1316
0.28364	1.69871	0.28364	-1.53561	1.72566	1.5181	1.72566	6.9606
0.28421	1.85308	0.28421	-1.67172	1.72278	1.487	1.72278	6.9298
0.28478	1.51779	0.28478	-1.27063	1.7199	1.4238	1.7199	6.7984
0.28535	2.05875	0.28535	-0.0054	1.71703	1.435	1.71703	6.9136
0.28592	1.7746	0.28592	-0.88559	1.71418	1.436	1.71418	6.7458
0.28649	1.93118	0.28649	0.09571	1.71133	1.4729	1.71133	6.83
0.28706	2.19313	0.28706	-0.48119	1.7085	1.4874	1.7085	6.8378
0.28764	1.70369	0.28764	-0.59734	1.70568	1.5198	1.70568	6.8752
0.28822	1.912	0.28822	-0.05972	1.70287	1.5413	1.70287	6.8396
0.28879	1.63905	0.28879	0.05502	1.70006	1.5416	1.70006	6.7798
0.28937	1.63185	0.28937	0.42599	1.69727	1.572	1.69727	6.7798
0.28995	1.86413	0.28995	-0.09759	1.69449	1.5246	1.69449	6.6492
0.29053	1.91371	0.29053	-0.24929	1.69172	1.5096	1.69172	6.7322
0.29111	1.91109	0.29111	-1.30651	1.68896	1.4351	1.68896	6.5868
0.29169	1.81153	0.29169	-1.22255	1.68621	1.3857	1.68621	6.6558
0.29228	1.76205	0.29228	-1.45758	1.68347	1.3169	1.68347	6.6308
0.29286	1.98564	0.29286	-1.10644	1.68074	1.28	1.68074	6.5034
0.29345	1.77333	0.29345	-0.78041	1.67802	1.2473	1.67802	6.4702
0.29404	1.83368	0.29404	-0.62695	1.67531	1.2578	1.67531	6.558
0.29463	1.67136	0.29463	-0.6994	1.67262	1.2549	1.67262	6.509
0.29522	1.69507	0.29522	-1.00503	1.66993	1.2523	1.66993	6.5284
0.29581	1.95458	0.29581	-1.06963	1.66725	1.2376	1.66725	6.5128
0.2964	1.88468	0.2964	-0.6425	1.66458	1.2766	1.66458	6.5502
0.29699	1.87852	0.29699	-0.54182	1.66192	1.2987	1.66192	6.5442
0.29759	1.82746	0.29759	-0.86271	1.65927	1.2905	1.65927	6.5188
0.29818	1.93859	0.29818	-0.82539	1.65663	1.2909	1.65663	6.4958
0.29878	1.81561	0.29878	-1.37808	1.654	1.3115	1.654	6.657
0.29938	1.89494	0.29938	-1.83006	1.65138	1.3331	1.65138	6.6072
0.29998	1.86292	0.29998	-1.09938	1.64877	1.3658	1.64877	6.6324
0.30058	1.84338	0.30058	-0.88133	1.64616	1.3936	1.64616	6.6304
0.30118	2.28324	0.30118	-0.54013	1.64357	1.4146	1.64357	6.5
0.30178	1.64107	0.30178	-0.85732	1.64099	1.4559	1.64099	6.693
0.30239	1.80587	0.30239	-0.0567	1.63841	1.4753	1.63841	6.7416
0.30299	2.02508	0.30299	-0.27238	1.63585	1.4863	1.63585	6.7986
0.3036	1.71172	0.3036	-0.62458	1.63329	1.4949	1.63329	6.729
0.30421	1.74531	0.30421	-1.11308	1.63075	1.4908	1.63075	6.8518
0.30482	1.78754	0.30482	-0.21773	1.62821	1.4675	1.62821	6.8994
0.30543	1.64493	0.30543	-0.13459	1.62568	1.4647	1.62568	6.8728
0.30604	1.87277	0.30604	-0.46877	1.62317	1.4371	1.62317	6.842
0.30665	1.88114	0.30665	-0.59159	1.62066	1.385	1.62066	6.881
0.30726	1.80692	0.30726	-1.00498	1.61815	1.3654	1.61815	6.767
0.30788	1.99365	0.30788	-0.90494	1.61566	1.326	1.61566	6.7216
0.3085	1.73491	0.3085	-1.38225	1.61318	1.3113	1.61318	6.7438
0.30911	2.02871	0.30911	-1.15334	1.61071	1.3111	1.61071	6.6852
0.30973	2.17806	0.30973	-0.39272	1.60824	1.3159	1.60824	6.6594
0.31035	1.68366	0.31035	-0.5169	1.60578	1.3454	1.60578	6.7534
0.31097	1.73025	0.31097	-0.10359	1.60334	1.3746	1.60334	6.8484
0.3116	1.9543	0.3116	0.10992	1.6009	1.4155	1.6009	6.934
0.31222	1.87244	0.31222	-0.38932	1.59847	1.4964	1.59847	6.9318
0.31285	1.77258	0.31285	-0.56135	1.59605	1.5799	1.59605	6.9446
0.31347	1.59358	0.31347	-0.95266	1.59363	1.7122	1.59363	7.0406
0.3141	1.94173	0.3141	-0.82792	1.59123	1.8146	1.59123	7.1126
0.31473	1.87156	0.31473	-1.26789	1.58883	1.9269	1.58883	7.0898
0.31536	1.96906	0.31536	-0.70916	1.58644	2.0185	1.58644	7.2052
0.31599	1.77994	0.31599	-0.95584	1.58406	2.0224	1.58406	7.004
0.31662	1.78603	0.31662	-1.10528	1.58169	1.9849	1.58169	6.933
0.31726	1.74349	0.31726	-1.19376	1.57933	1.9551	1.57933	7.0148
0.31789	1.85936	0.31789	-1.23229	1.57698	1.7965	1.57698	6.9026
0.31853	2.01026	0.31853	-1.36605	1.57463	1.6585	1.57463	6.9384
0.31916	1.86192	0.31916	-1.00821	1.57229	1.5521	1.57229	6.853
0.3198	1.63939	0.3198	-0.99851	1.56996	1.4335	1.56996	6.6612
0.32044	1.96875	0.32044	-1.07663	1.56764	1.3396	1.56764	6.643
0.32109	1.8863	0.32109	-0.47214	1.56532	1.2943	1.56532	6.538
0.32173	1.80678	0.32173	-0.70969	1.56302	1.2467	1.56302	6.4792
0.32237	1.90616	0.32237	-0.63969	1.56072	1.2736	1.56072	6.4612
0.32302	1.69036	0.32302	-0.85722	1.55843	1.2849	1.55843	6.4426
0.32366	1.8326	0.32366	-0.85777	1.55615	1.2945	1.55615	6.4464
0.32431	1.83933	0.32431	-0.68253	1.55387	1.3075	1.55387	6.3608
0.32496	1.95948	0.32496	0.37024	1.55161	1.3167	1.55161	6.2824
0.32561	1.97191	0.32561	0.21409	1.54935	1.3428	1.54935	6.4292
0.32626	1.94443	0.32626	-0.33561	1.5471	1.3315	1.5471	6.3524
0.32692	1.8421	0.32692	-0.67183	1.54485	1.3518	1.54485	6.3986
0.32757	1.72538	0.32757	-0.71233	1.54262	1.352	1.54262	6.4978
0.32823	1.99278	0.32823	-1.21947	1.54039	1.3156	1.54039	6.3758
0.32888	1.69258	0.32888	-1.12749	1.53817	1.3108	1.53817	6.3608
0.32954	1.91495	0.32954	-1.0308	1.53596	1.3112	1.53596	6.3644
0.3302	1.90234	0.3302	-0.73424	1.53375	1.2897	1.53375	6.2786
0.33086	1.73535	0.33086	-0.67806	1.53155	1.3171	1.53155	6.2906
0.33153	1.87063	0.33153	-0.4675	1.52936	1.301	1.52936	6.2294
0.33219	1.79142	0.33219	-0.33052	1.52718	1.2892	1.52718	6.1816
0.33286	1.95345	0.33286	-0.42759	1.525	1.3174	1.525	6.152
0.33352	1.79983	0.33352	-0.37294	1.52284	1.3146	1.52284	6.2016
0.33419	1.81608	0.33419	-0.44762	1.52067	1.2943	1.52067	6.1924
0.33486	1.9113	0.33486	-0.9194	1.51852	1.2883	1.51852	6.2884
0.33553	1.69284	0.33553	-1.11487	1.51637	1.2762	1.51637	6.3348
0.3362	2.10141	0.3362	-0.69314	1.51424	1.2596	1.51424	6.2182
0.33687	1.70997	0.33687	-0.47844	1.5121	1.2377	1.5121	6.1678
0.33755	1.66145	0.33755	-1.00242	1.50998	1.2425	1.50998	6.159
0.33822	1.86495	0.33822	-0.74275	1.50786	1.2429	1.50786	6.174
0.3389	1.78464	0.3389	-0.6856	1.50575	1.2202	1.50575	6.1662
0.33958	1.97324	0.33958	-0.95602	1.50365	1.2238	1.50365	6.2598
0.34026	1.86919	0.34026	-0.93972	1.50155	1.2272	1.50155	6.253
0.34094	1.60798	0.34094	-1.12379	1.49946	1.2406	1.49946	6.1948
0.34162	1.88523	0.34162	-0.74882	1.49738	1.2623	1.49738	6.1596
0.34231	1.81525	0.34231	-0.99486	1.4953	1.2359	1.4953	6.0976
0.34299	1.6947	0.34299	-0.45143	1.49323	1.25	1.49323	6.124
0.34368	1.81952	0.34368	-0.41738	1.49117	1.2525	1.49117	6.1866
0.34437	1.85613	0.34437	-0.20323	1.48911	1.228	1.48911	6.1734
0.34506	1.78087	0.34506	-0.20166	1.48707	1.216	1.48707	6.1102
0.34575	1.61561	0.34575	-0.34185	1.48502	1.2191	1.48502	6.1008
0.34644	1.6582	0.34644	-0.77185	1.48299	1.2157	1.48299	6.1602
0.34713	1.74258	0.34713	-0.91309	1.48096	1.2309	1.48096	6.076
0.34783	1.8954	0.34783	-0.65337	1.47894	1.23	1.47894	6.2126
0.34852	1.94333	0.34852	-0.15917	1.47692	1.233	1.47692	6.2248
0.34922	1.77602	0.34922	-0.05086	1.47492	1.2456	1.47492	6.1766
0.34992	1.76141	0.34992	0.25216	1.47291	1.2549	1.47291	6.2
0.35062	1.61877	0.35062	-0.63152	1.47092	1.3207	1.47092	6.2644
0.35132	1.69436	0.35132	-0.58664	1.46893	1.3455	1.46893	6.1858
0.35203	1.93398	0.35203	-0.9119	1.46695	1.3888	1.46695	6.2846
0.35273	1.93771	0.35273	-1.12193	1.46497	1.41	1.46497	6.2088
0.35344	1.9055	0.35344	-1.04771	1.463	1.4545	1.463	6.1862
0.35415	1.75726	0.35415	-0.83931	1.46104	1.4631	1.46104	6.2904
0.35485	1.61476	0.35485	-0.58089	1.45908	1.4545	1.45908	6.2746
0.35557	1.60612	0.35557	-0.66283	1.45713	1.4098	1.45713	6.2116
0.35628	1.92638	0.35628	-0.7213	1.45519	1.3505	1.45519	6.2
0.35699	1.61988	0.35699	-0.4991	1.45325	1.3234	1.45325	6.1684
0.3577	1.88327	0.3577	-0.38208	1.45132	1.2543	1.45132	6.0746
0.35842	1.60744	0.35842	-0.0705	1.44939	1.219	1.44939	6.1288
0.35914	1.83353	0.35914	-0.55935	1.44748	1.1854	1.44748	6.0606
0.35986	1.62034	0.35986	-0.69043	1.44556	1.1796	1.44556	6.1178
0.36058	1.61244	0.36058	-0.57604	1.44366	1.1856	1.44366	6.1952
0.3613	1.69051	0.3613	-0.48726	1.44175	1.1673	1.44175	6.159
0.36202	1.72473	0.36202	-0.69772	1.43986	1.1711	1.43986	6.115
0.36275	2.00355	0.36275	-0.49216	1.43797	1.2109	1.43797	6.1678
0.36347	1.74772	0.36347	-0.38449	1.43609	1.2295	1.43609	6.1796
0.3642	1.74355	0.3642	-0.32601	1.43421	1.2618	1.43421	6.1574
0.36493	1.79417	0.36493	-0.51193	1.43234	1.2749	1.43234	6.079
0.36566	1.52775	0.36566	-0.64687	1.43048	1.2601	1.43048	6.0952
0.36639	1.65414	0.36639	-0.66668	1.42862	1.2496	1.42862	6.088
0.36713	1.88328	0.36713	-0.67583	1.42677	1.2366	1.42677	6.0894
0.36786	1.59974	0.36786	-0.86977	1.42492	1.1926	1.42492	6.0114
0.3686	1.70635	0.3686	-0.68638	1.42308	1.1902	1.42308	6.0336
0.36934	1.40978	0.36934	-0.88236	1.42124	1.1914	1.42124	5.9794
0.37008	1.75123	0.37008	-0.26814	1.41942	1.1632	1.41942	6.0478
0.37082	1.84182	0.37082	-0.43064	1.41759	1.1751	1.41759	6.0378
0.37156	1.75703	0.37156	-0.4334	1.41577	1.1854	1.41577	6.0178
0.3723	1.65707	0.3723	-0.59416	1.41396	1.195	1.41396	6.0456
0.37305	1.77309	0.37305	-0.27578	1.41216	1.1957	1.41216	5.9654
0.3738	1.61993	0.3738	-0.40626	1.41036	1.2353	1.41036	6.0868
0.37454	1.82487	0.37454	-0.44908	1.40856	1.2317	1.40856	6.0324
0.37529	1.8934	0.37529	-0.60722	1.40677	1.2335	1.40677	5.9924
0.37604	1.81426	0.37604	-0.49382	1.40499	1.276	1.40499	6.0964
0.3768	1.87305	0.3768	-0.36649	1.40321	1.2508	1.40321	5.9972
0.37755	1.59222	0.37755	-0.61447	1.40144	1.2451	1.40144	5.9718
0.37831	1.52077	0.37831	-0.52902	1.39967	1.2361	1.39967	6.0176
0.37907	1.86214	0.37907	-0.52723	1.39791	1.2394	1.39791	6.0522
0.37982	1.70495	0.37982	-0.56942	1.39615	1.2323	1.39615	5.955
0.38058	1.72778	0.38058	-0.32703	1.3944	1.2106	1.3944	5.9436
0.38135	1.76359	0.38135	-0.77818	1.39266	1.2257	1.39266	5.9928
0.38211	1.71005	0.38211	-0.60287	1.39092	1.1977	1.39092	6.0568
0.38287	1.57277	0.38287	-0.6374	1.38918	1.1974	1.38918	5.9666
0.38364	1.86871	0.38364	-0.66886	1.38745	1.2092	1.38745	5.9734
0.38441	1.81682	0.38441	-0.41731	1.38573	1.1979	1.38573	5.9632
0.38518	1.96883	0.38518	-0.51607	1.38401	1.1721	1.38401	5.9492
0.38595	1.81607	0.38595	-0.73041	1.3823	1.1614	1.3823	5.921
0.38672	1.91286	0.38672	-0.49936	1.38059	1.1724	1.38059	5.9374
0.3875	1.70213	0.3875	-0.45221	1.37889	1.1745	1.37889	6.0384
0.38827	1.74846	0.38827	-0.41654	1.37719	1.2008	1.37719	5.98
0.38905	1.65504	0.38905	-0.45763	1.3755	1.201	1.3755	5.9526
0.38983	1.85273	0.38983	-0.68686	1.37381	1.2245	1.37381	6.0274
0.39061	1.70257	0.39061	-0.28652	1.37213	1.2323	1.37213	6.0426
0.39139	1.72123	0.39139	-0.17271	1.37046	1.2388	1.37046	6.0476
0.39217	1.78677	0.39217	-0.33331	1.36878	1.273	1.36878	6.088
0.39296	1.93477	0.39296	-0.4025	1.36712	1.2871	1.36712	6.028
0.39375	1.78424	0.39375	-0.41868	1.36546	1.2855	1.36546	6.0646
0.39454	1.74725	0.39454	-0.66575	1.3638	1.3077	1.3638	6.1
0.39532	1.7485	0.39532	-0.67664	1.36215	1.2774	1.36215	6.038
0.39612	1.71443	0.39612	-0.51671	1.3605	1.272	1.3605	5.9672
0.39691	1.8281	0.39691	-0.73184	1.35886	1.2355	1.35886	5.9568
0.3977	1.86044	0.3977	-0.50967	1.35723	1.2397	1.35723	6.0152
0.3985	1.87735	0.3985	-0.18477	1.3556	1.196	1.3556	6.0162
0.3993	1.85906	0.3993	-0.29481	1.35397	1.197	1.35397	5.9552
0.4001	1.60166	0.4001	-0.37726	1.35235	1.1935	1.35235	5.9612
0.4009	1.75704	0.4009	-0.69282	1.35073	1.2016	1.35073	6.0032
0.4017	1.64884	0.4017	-0.30544	1.34912	1.176	1.34912	5.9904
0.40251	1.86307	0.40251	-0.32745	1.34751	1.1637	1.34751	5.928
0.40331	1.86262	0.40331	-0.4841	1.34591	1.1761	1.34591	5.8812
0.40412	1.82655	0.40412	-0.48799	1.34432	1.161	1.34432	5.868
0.40493	1.64522	0.40493	-0.61888	1.34272	1.1595	1.34272	6
0.40574	1.82245	0.40574	-0.39711	1.34114	1.1866	1.34114	5.986
0.40655	1.81041	0.40655	-0.45761	1.33955	1.2064	1.33955	5.9882
0.40736	1.75751	0.40736	-0.44751	1.33798	1.2135	1.33798	5.9904
0.40818	1.63941	0.40818	-0.63155	1.3364	1.2238	1.3364	5.9258
0.409	1.89981	0.409	-0.54565	1.33484	1.2462	1.33484	5.9036
0.40982	1.90415	0.40982	-0.41222	1.33327	1.2338	1.33327	5.8492
0.41064	1.84551	0.41064	-0.22589	1.33171	1.211	1.33171	5.9108
0.41146	1.75582	0.41146	-0.02796	1.33016	1.193	1.33016	5.9564
0.41228	1.75576	0.41228	-0.33571	1.32861	1.182	1.32861	5.9406
0.41311	1.7653	0.41311	-0.30926	1.32706	1.1943	1.32706	5.8676
0.41393	1.80334	0.41393	-0.5727	1.32552	1.1828	1.32552	5.8532
0.41476	1.7652	0.41476	-0.32737	1.32399	1.1707	1.32399	5.902
0.41559	1.59521	0.41559	-0.19435	1.32246	1.1682	1.32246	5.9064
0.41643	1.75297	0.41643	-0.37329	1.32093	1.1385	1.32093	5.91
0.41726	1.85335	0.41726	-0.51788	1.31941	1.142	1.31941	5.9222
0.41809	1.7176	0.41809	-0.11748	1.31789	1.1314	1.31789	5.9286
0.41893	1.8761	0.41893	-0.31226	1.31638	1.1452	1.31638	5.8678
0.41977	1.70873	0.41977	-0.08261	1.31487	1.1467	1.31487	5.8492
0.42061	1.81644	0.42061	-0.14996	1.31336	1.1674	1.31336	5.8108
0.42145	1.88452	0.42145	-0.27966	1.31186	1.1628	1.31186	5.765
0.4223	1.78235	0.4223	-0.15422	1.31037	1.1863	1.31037	5.819
0.42314	1.87405	0.42314	-0.41537	1.30888	1.1936	1.30888	5.8542
0.42399	1.83436	0.42399	-0.47126	1.30739	1.1674	1.30739	5.8886
0.42484	1.8218	0.42484	-0.4026	1.30591	1.173	1.30591	5.96
0.42569	1.80378	0.42569	-0.3781	1.30443	1.1628	1.30443	5.886
0.42654	1.93564	0.42654	-0.44635	1.30296	1.1829	1.30296	5.9376
0.42739	1.60969	0.42739	-0.49324	1.30149	1.1803	1.30149	5.819
0.42825	1.81778	0.42825	-0.36164	1.30002	1.1979	1.30002	5.9536
0.42911	1.8111	0.42911	-0.30315	1.29856	1.2316	1.29856	6.0286
0.42997	1.78062	0.42997	-0.28043	1.29711	1.2461	1.29711	6.0308
0.43083	1.84655	0.43083	-0.14427	1.29565	1.305	1.29565	5.9474
0.43169	1.69831	0.43169	-0.2969	1.29421	1.315	1.29421	6.0656
0.43255	1.86138	0.43255	-0.25769	1.29276	1.3165	1.29276	6.0154
0.43342	1.82095	0.43342	0.01484	1.29132	1.309	1.29132	6.0108
0.43429	1.86179	0.43429	-0.05846	1.28989	1.2863	1.28989	6.0736
0.43516	1.83344	0.43516	-0.03734	1.28846	1.2926	1.28846	6.1332
0.43603	1.955	0.43603	-0.1151	1.28703	1.2751	1.28703	6.148
0.4369	1.94418	0.4369	0.02043	1.28561	1.266	1.28561	6.025
0.43778	1.83974	0.43778	0	1.28419	1.2996	1.28419	5.8998
0.43865	1.90115	0.43865	0.02093	1.28277	1.3111	1.28277	5.8926
0.43953	1.92051	0.43953	-0.07703	1.28136	1.3092	1.28136	5.9594
0.44041	1.75928	0.44041	-0.26014	1.27996	1.2965	1.27996	5.9434
0.44129	1.86444	0.44129	-0.18662	1.27855	1.275	1.27855	5.949
0.44218	1.84091	0.44218	-0.10907	1.27715	1.2287	1.27715	5.9322
0.44306	1.78184	0.44306	-0.15729	1.27576	1.207	1.27576	5.9888
0.44395	1.85069	0.44395	-0.12833	1.27437	1.1783	1.27437	5.8426
0.44484	1.83342	0.44484	-0.25659	1.27298	1.2063	1.27298	5.9296
0.44573	1.96834	0.44573	-0.07177	1.2716	1.1788	1.2716	5.8972
0.44662	1.90395	0.44662	-0.25112	1.27022	1.1996	1.27022	5.9706
0.44751	1.72953	0.44751	-0.14149	1.26885	1.1996	1.26885	6.01
0.44841	1.92641	0.44841	-0.17116	1.26748	1.2032	1.26748	6.0576
0.44931	1.75347	0.44931	-0.12562	1.26611	1.2038	1.26611	5.9966
0.45021	1.92387	0.45021	-0.0161	1.26475	1.2244	1.26475	5.966
0.45111	1.84067	0.45111	-0.26674	1.26339	1.2359	1.26339	6.1456
0.45201	1.94627	0.45201	0.01542	1.26203	1.2539	1.26203	6.0758
0.45292	1.93647	0.45292	-0.11602	1.26068	1.2969	1.26068	6.2514
0.45382	1.79953	0.45382	-0.0641	1.25934	1.3392	1.25934	6.258
0.45473	1.90482	0.45473	-0.37989	1.25799	1.3407	1.25799	6.2138
0.45564	1.8024	0.45564	-0.1156	1.25665	1.3397	1.25665	6.2446
0.45655	1.94992	0.45655	-0.11294	1.25532	1.3262	1.25532	6.287
0.45747	2.05114	0.45747	-0.41831	1.25399	1.332	1.25399	6.3014
0.45838	1.93366	0.45838	-0.37964	1.25266	1.3059	1.25266	6.0946
0.4593	2.02652	0.4593	-0.23119	1.25133	1.2839	1.25133	6.1522
0.46022	1.94205	0.46022	-0.21495	1.25001	1.2605	1.25001	6.1352
0.46114	1.95794	0.46114	-0.16285	1.24869	1.2634	1.24869	6.1106
0.46207	1.98777	0.46207	-0.17264	1.24738	1.2629	1.24738	5.9594
0.46299	1.88977	0.46299	-0.26994	1.24607	1.265	1.24607	6.1102
0.46392	1.92033	0.46392	-0.00985	1.24477	1.2597	1.24477	6.046
0.46485	2.08518	0.46485	-0.13622	1.24346	1.2318	1.24346	6.1852
0.46578	1.96454	0.46578	-0.12325	1.24217	1.2515	1.24217	6.0704
0.46671	1.97045	0.46671	-0.20518	1.24087	1.2134	1.24087	5.973
0.46764	1.96838	0.46764	-0.24324	1.23958	1.2366	1.23958	6.116
0.46858	1.94774	0.46858	-0.28092	1.23829	1.2182	1.23829	6.0134
0.46952	1.88942	0.46952	-0.29211	1.23701	1.2535	1.23701	6.1034
0.47046	1.82549	0.47046	-0.22968	1.23573	1.2533	1.23573	6.0848
0.4714	1.97385	0.4714	-0.3847	1.23445	1.29	1.23445	6.2106
0.47234	1.96716	0.47234	-0.29927	1.23318	1.3063	1.23318	6.2148
0.47329	1.86285	0.47329	-0.066	1.23191	1.3569	1.23191	6.0932
0.47424	1.90936	0.47424	-0.24201	1.23064	1.3789	1.23064	6.2006
0.47519	1.75457	0.47519	-0.15665	1.22938	1.4113	1.22938	6.2212
0.47614	1.81247	0.47614	0.06235	1.22812	1.4823	1.22812	6.347
0.47709	1.89783	0.47709	0.12208	1.22686	1.4973	1.22686	6.3314
0.47805	1.88067	0.47805	0.05135	1.22561	1.5253	1.22561	6.3868
0.479	1.87602	0.479	-0.09652	1.22436	1.5155	1.22436	6.4756
0.47996	1.94878	0.47996	-0.32687	1.22312	1.4799	1.22312	6.4412
0.48092	1.78214	0.48092	-0.25397	1.22188	1.4638	1.22188	6.4608
0.48189	1.82283	0.48189	-0.2095	1.22064	1.4024	1.22064	6.388
0.48285	1.92774	0.48285	-0.35774	1.2194	1.387	1.2194	6.28
0.48382	1.88545	0.48382	-0.27205	1.21817	1.338	1.21817	6.1834
0.48479	1.74346	0.48479	-0.38414	1.21694	1.3035	1.21694	6.2358
0.48576	1.8981	0.48576	-0.28162	1.21572	1.3125	1.21572	6.3594
0.48673	1.77502	0.48673	-0.33777	1.2145	1.3035	1.2145	6.2812
0.4877	1.80545	0.4877	-0.19093	1.21328	1.3226	1.21328	6.252
0.48868	1.73409	0.48868	-0.27207	1.21207	1.3139	1.21207	6.2346
0.48966	1.91377	0.48966	-0.16632	1.21085	1.2806	1.21085	6.2918
0.49064	1.7521	0.49064	-0.24253	1.20965	1.283	1.20965	6.2196
0.49162	2.00118	0.49162	-0.19847	1.20844	1.2711	1.20844	6.3438
0.49261	1.84153	0.49261	-0.12718	1.20724	1.2586	1.20724	6.2582
0.49359	1.86805	0.49359	-0.2529	1.20604	1.2461	1.20604	6.217
0.49458	2.00143	0.49458	-0.37186	1.20485	1.263	1.20485	6.2522
0.49557	1.83324	0.49557	-0.06923	1.20366	1.2756	1.20366	6.2658
0.49656	1.71596	0.49656	-0.29328	1.20247	1.27	1.20247	6.348
0.49756	1.82275	0.49756	-0.32341	1.20129	1.2885	1.20129	6.339
0.49855	1.68512	0.49855	-0.14725	1.2001	1.3041	1.2001	6.2836
0.49955	1.97572	0.49955	-0.07788	1.19893	1.3095	1.19893	6.3664
0.50055	1.88625	0.50055	-0.05578	1.19775	1.3262	1.19775	6.4612
0.50155	1.79348	0.50155	-0.12793	1.19658	1.3693	1.19658	6.3922
0.50256	1.77765	0.50256	-0.18272	1.19541	1.4143	1.19541	6.509
0.50356	1.80143	0.50356	-0.1118	1.19424	1.4172	1.19424	6.4338
0.50457	1.85315	0.50457	-0.08434	1.19308	1.4216	1.19308	6.5028
0.50558	1.79791	0.50558	-0.22792	1.19192	1.4617	1.19192	6.5558
0.50659	1.8334	0.50659	-0.32017	1.19077	1.4163	1.19077	6.454
0.50761	1.91423	0.50761	-0.20946	1.18961	1.3968	1.18961	6.6048
0.50862	1.86589	0.50862	-0.28452	1.18846	1.3616	1.18846	6.6334
0.50964	1.77401	0.50964	-0.17818	1.18732	1.3504	1.18732	6.5642
0.51066	1.93118	0.51066	-0.31631	1.18617	1.366	1.18617	6.6446
0.51168	1.90779	0.51168	-0.29557	1.18503	1.3769	1.18503	6.6458
0.51271	1.90487	0.51271	-0.21655	1.1839	1.3998	1.1839	6.688
0.51374	1.92961	0.51374	-0.17211	1.18276	1.4464	1.18276	6.7624
0.51476	1.78229	0.51476	0.17693	1.18163	1.5238	1.18163	6.8248
0.51579	1.84764	0.51579	-0.09534	1.1805	1.5763	1.1805	6.7958
0.51683	1.85945	0.51683	-0.02421	1.17938	1.6205	1.17938	6.9004
0.51786	1.9499	0.51786	0.10649	1.17826	1.599	1.17826	6.892
0.5189	1.90581	0.5189	-0.07448	1.17714	1.6371	1.17714	6.93
0.51994	1.96031	0.51994	-0.22778	1.17602	1.6496	1.17602	6.9222
0.52098	2.03698	0.52098	-0.3408	1.17491	1.638	1.17491	6.8888
0.52202	1.93215	0.52202	-0.30458	1.1738	1.6847	1.1738	7.0698
0.52307	2.02767	0.52307	-0.4013	1.17269	1.6629	1.17269	7.0654
0.52411	1.91234	0.52411	-0.05276	1.17159	1.6349	1.17159	7.0466
0.52516	1.76341	0.52516	-0.2348	1.17049	1.591	1.17049	7.014
0.52621	2.14916	0.52621	-0.32729	1.16939	1.5495	1.16939	7.1304
0.52727	1.91893	0.52727	-0.15656	1.16829	1.5316	1.16829	7.1596
0.52832	2.14477	0.52832	-0.29853	1.1672	1.4755	1.1672	7.0476
0.52938	2.045	0.52938	-0.12383	1.16611	1.4624	1.16611	7.0692
0.53044	1.94875	0.53044	-0.08321	1.16503	1.4301	1.16503	6.9962
0.5315	2.06159	0.5315	-0.34348	1.16394	1.3979	1.16394	6.9154
0.53257	1.8991	0.53257	-0.15449	1.16286	1.3819	1.16286	6.9244
0.53363	1.94172	0.53363	-0.21969	1.16179	1.3878	1.16179	6.7888
0.5347	2.09968	0.5347	0.00568	1.16071	1.403	1.16071	6.7998
0.53577	1.9133	0.53577	-0.31156	1.15964	1.4303	1.15964	6.7252
0.53684	1.90922	0.53684	-0.27643	1.15857	1.4559	1.15857	6.7298
0.53792	1.92575	0.53792	-0.31115	1.1575	1.4668	1.1575	6.8012
0.539	1.98305	0.539	-0.24736	1.15644	1.4633	1.15644	6.7124
0.54008	1.98691	0.54008	-0.09902	1.15538	1.4652	1.15538	6.785
0.54116	2.01655	0.54116	-0.28235	1.15432	1.4897	1.15432	6.8134
0.54224	2.00657	0.54224	-0.21362	1.15327	1.4946	1.15327	6.8132
0.54333	2.09183	0.54333	-0.13002	1.15222	1.4829	1.15222	6.8432
0.54441	2.06476	0.54441	-0.05038	1.15117	1.4891	1.15117	6.8024
0.5455	1.8098	0.5455	-0.19017	1.15012	1.4659	1.15012	6.7364
0.5466	1.92736	0.5466	-0.29722	1.14908	1.4765	1.14908	6.787
0.54769	2.00941	0.54769	-0.35516	1.14804	1.4884	1.14804	6.8402
0.54879	1.92344	0.54879	-0.45712	1.147	1.4918	1.147	6.7156
0.54988	2.11698	0.54988	-0.20213	1.14596	1.4853	1.14596	6.7394
0.55099	1.9815	0.55099	-0.28103	1.14493	1.4945	1.14493	6.8268
0.55209	1.99919	0.55209	-0.16326	1.1439	1.501	1.1439	6.8408
0.55319	2.02509	0.55319	-0.14624	1.14287	1.5534	1.14287	6.8716
0.5543	2.04027	0.5543	-0.42862	1.14185	1.5579	1.14185	6.9136
0.55541	1.91644	0.55541	-0.38194	1.14083	1.5771	1.14083	6.8254
0.55652	2.10869	0.55652	-0.24111	1.13981	1.5901	1.13981	6.7668
0.55764	2.02454	0.55764	-0.28524	1.13879	1.6162	1.13879	6.837
0.55875	1.96203	0.55875	-0.42152	1.13778	1.6049	1.13778	6.8588
0.55987	2.00076	0.55987	-0.4336	1.13677	1.6007	1.13677	6.817
0.56099	2.16318	0.56099	-0.14855	1.13576	1.5789	1.13576	6.8728
0.56212	2.15727	0.56212	-0.0275	1.13475	1.5081	1.13475	6.8134
0.56324	2.04033	0.56324	-0.06516	1.13375	1.491	1.13375	6.7924
0.56437	2.10872	0.56437	-0.03867	1.13275	1.4418	1.13275	6.8086
0.5655	2.14809	0.5655	0.05277	1.13175	1.4149	1.13175	6.7704
0.56663	2.0162	0.56663	0.02559	1.13075	1.4067	1.13075	6.7994
0.56777	2.18292	0.56777	-0.17341	1.12976	1.4251	1.12976	6.7704
0.5689	1.99722	0.5689	-0.11745	1.12877	1.4355	1.12877	6.869
0.57004	2.0819	0.57004	-0.28338	1.12778	1.4268	1.12778	6.793
0.57118	2.09739	0.57118	-0.02642	1.1268	1.4436	1.1268	6.887
0.57233	1.94418	0.57233	-0.23831	1.12582	1.4634	1.12582	6.9308
0.57347	2.22207	0.57347	-0.32788	1.12484	1.4851	1.12484	6.8506
0.57462	2.08492	0.57462	-0.19513	1.12386	1.5331	1.12386	6.8252
0.57577	2.13635	0.57577	-0.13153	1.12289	1.5536	1.12289	6.85
0.57692	2.22983	0.57692	-0.34451	1.12191	1.5395	1.12191	6.7578
0.57808	2.07554	0.57808	-0.18763	1.12094	1.5381	1.12094	6.7346
0.57923	2.09964	0.57923	-0.26009	1.11998	1.5394	1.11998	6.8108
0.58039	2.26954	0.58039	-0.30831	1.11901	1.5219	1.11901	6.7934
0.58156	2.00474	0.58156	-0.35103	1.11805	1.525	1.11805	6.8134
0.58272	2.16934	0.58272	-0.08532	1.11709	1.5287	1.11709	6.7782
0.58389	2.16811	0.58389	-0.37851	1.11613	1.5412	1.11613	6.751
0.58506	2.05055	0.58506	-0.03574	1.11518	1.5324	1.11518	6.7786
0.58623	2.07277	0.58623	-0.14548	1.11423	1.4908	1.11423	6.7704
0.5874	2.14409	0.5874	-0.41088	1.11328	1.4455	1.11328	6.7868
0.58858	2.05577	0.58858	-0.04538	1.11233	1.4376	1.11233	6.7252
0.58976	2.13768	0.58976	-0.35437	1.11139	1.4257	1.11139	6.7204
0.59094	2.12641	0.59094	-0.07341	1.11044	1.4189	1.11044	6.7124
0.59212	2.11813	0.59212	-0.15858	1.1095	1.4084	1.1095	6.708
0.5933	2.06815	0.5933	-0.21711	1.10857	1.4592	1.10857	6.768
0.59449	2.20101	0.59449	-0.29533	1.10763	1.5012	1.10763	6.7546
0.59568	2.17422	0.59568	-0.20002	1.1067	1.5167	1.1067	6.6728
0.59688	2.26307	0.59688	-0.17974	1.10577	1.578	1.10577	6.7602
0.59807	2.25001	0.59807	-0.0759	1.10484	1.5877	1.10484	6.6552
0.59927	2.21518	0.59927	-0.11291	1.10392	1.6267	1.10392	6.6992
0.60047	2.18298	0.60047	-0.14554	1.10299	1.6506	1.10299	6.7506
0.60167	2.31376	0.60167	0.30622	1.10207	1.603	1.10207	6.6884
0.60287	2.31068	0.60287	0.11284	1.10115	1.5995	1.10115	6.6716
0.60408	2.39264	0.60408	0.07897	1.10024	1.5712	1.10024	6.6252
0.60529	2.20576	0.60529	0.07417	1.09932	1.5229	1.09932	6.6034
0.6065	2.07489	0.6065	0.02221	1.09841	1.4665	1.09841	6.5456
0.60772	2.02828	0.60772	-0.06049	1.0975	1.4547	1.0975	6.5896
0.60893	2.16218	0.60893	-0.0781	1.0966	1.4362	1.0966	6.5608
0.61015	1.98709	0.61015	-0.27632	1.09569	1.4069	1.09569	6.5836
0.61137	1.94629	0.61137	-0.12751	1.09479	1.3961	1.09479	6.5664
0.6126	2.01046	0.6126	-0.03907	1.09389	1.3983	1.09389	6.5338
0.61382	2.25925	0.61382	-0.26304	1.093	1.4067	1.093	6.6352
0.61505	2.14197	0.61505	-0.26325	1.0921	1.4035	1.0921	6.5468
0.61628	2.18523	0.61628	-0.16319	1.09121	1.394	1.09121	6.5546
0.61752	2.1097	0.61752	-0.20842	1.09032	1.3992	1.09032	6.6062
0.61875	2.12899	0.61875	-0.20278	1.08943	1.3845	1.08943	6.494
0.61999	2.08973	0.61999	-0.0936	1.08854	1.3676	1.08854	6.5586
0.62123	2.10223	0.62123	-0.11564	1.08766	1.3232	1.08766	6.4768
0.62248	2.15292	0.62248	-0.20555	1.08678	1.3113	1.08678	6.3888
0.62372	2.01089	0.62372	-0.18609	1.0859	1.2895	1.0859	6.3904
0.62497	2.15419	0.62497	-0.17212	1.08502	1.2824	1.08502	6.3944
0.62622	2.15581	0.62622	-0.21139	1.08415	1.2772	1.08415	6.4162
0.62748	2.12742	0.62748	0.13825	1.08328	1.2613	1.08328	6.3982
0.62873	2.09458	0.62873	-0.11427	1.08241	1.2639	1.08241	6.3192
0.62999	2.15451	0.62999	0.03702	1.08154	1.2939	1.08154	6.3598
0.63125	2.04165	0.63125	0.27816	1.08067	1.2997	1.08067	6.3094
0.63252	2.06477	0.63252	0.23834	1.07981	1.2873	1.07981	6.4156
0.63378	2.1803	0.63378	-0.05332	1.07895	1.2492	1.07895	6.3196
0.63505	2.12008	0.63505	0.02895	1.07809	1.2738	1.07809	6.3952
0.63632	2.22173	0.63632	0.00411	1.07723	1.2919	1.07723	6.3716
0.6376	1.97792	0.6376	0.15056	1.07638	1.2879	1.07638	6.395
0.63887	2.05232	0.63887	0.16211	1.07553	1.2933	1.07553	6.3396
0.64015	2.22416	0.64015	-0.12285	1.07468	1.2844	1.07468	6.3416
0.64144	2.15015	0.64144	0.20661	1.07383	1.3175	1.07383	6.3692
0.64272	2.10957	0.64272	0.01573	1.07298	1.3099	1.07298	6.3792
0.64401	2.30513	0.64401	0.19056	1.07214	1.3149	1.07214	6.3404
0.6453	2.07198	0.6453	0.17635	1.0713	1.3545	1.0713	6.4056
0.64659	2.13382	0.64659	-0.05145	1.07046	1.347	1.07046	6.4118
0.64788	2.18286	0.64788	0.05274	1.06962	1.3895	1.06962	6.4156
0.64918	2.24719	0.64918	0.03183	1.06879	1.4013	1.06879	6.412
0.65048	2.10306	0.65048	0.23911	1.06795	1.4364	1.06795	6.363
0.65178	2.34599	0.65178	0.05566	1.06712	1.4462	1.06712	6.4138
0.65309	2.3197	0.65309	0.07036	1.06629	1.4585	1.06629	6.3474
0.65439	2.05639	0.65439	0.11415	1.06547	1.4499	1.06547	6.4062
0.6557	2.20367	0.6557	0.0511	1.06464	1.4491	1.06464	6.4086
0.65702	2.2036	0.65702	0.07631	1.06382	1.4283	1.06382	6.4008
0.65833	2.23282	0.65833	-0.01049	1.063	1.4106	1.063	6.3956
0.65965	2.16309	0.65965	0.28353	1.06218	1.4299	1.06218	6.4974
0.66097	2.29987	0.66097	0.05603	1.06136	1.3825	1.06136	6.3934
0.66229	2.27123	0.66229	0.20436	1.06055	1.4024	1.06055	6.3898
0.66362	2.20548	0.66362	0.26425	1.05974	1.415	1.05974	6.3574
0.66495	2.20857	0.66495	0.09141	1.05893	1.4031	1.05893	6.3566
0.66628	2.31337	0.66628	0.08577	1.05812	1.4332	1.05812	6.4442
0.66761	2.10869	0.66761	-0.01079	1.05731	1.4093	1.05731	6.3664
0.66895	2.17862	0.66895	0.14051	1.05651	1.4326	1.05651	6.3918
0.67029	2.14435	0.67029	0.03817	1.0557	1.4097	1.0557	6.282
0.67163	2.17647	0.67163	0.03826	1.0549	1.4223	1.0549	6.3352
0.67298	2.25111	0.67298	0.17258	1.05411	1.4146	1.05411	6.2238
0.67432	2.29744	0.67432	0.00971	1.05331	1.4095	1.05331	6.318
0.67567	2.34757	0.67567	0.29064	1.05252	1.4167	1.05252	6.3624
0.67703	2.30503	0.67703	0.05629	1.05172	1.4075	1.05172	6.2698
0.67838	2.29121	0.67838	0.24813	1.05093	1.4255	1.05093	6.2632
0.67974	2.34412	0.67974	0.04059	1.05015	1.399	1.05015	6.2682
0.6811	2.0917	0.6811	0.29876	1.04936	1.4213	1.04936	6.3338
0.68246	2.14365	0.68246	0.18907	1.04858	1.4258	1.04858	6.2726
0.68383	2.21432	0.68383	0.10596	1.04779	1.395	1.04779	6.1658
0.6852	2.14986	0.6852	0.2592	1.04701	1.4116	1.04701	6.223
0.68657	2.22949	0.68657	0.58096	1.04623	1.3538	1.04623	6.12
0.68794	2.13649	0.68794	0.37182	1.04546	1.3554	1.04546	6.1812
0.68932	2.29309	0.68932	0.3138	1.04468	1.3358	1.04468	6.2326
0.6907	2.33918	0.6907	0.17469	1.04391	1.3274	1.04391	6.297
0.69208	2.40117	0.69208	-0.02894	1.04314	1.3103	1.04314	6.0748
0.69347	2.37713	0.69347	0.2781	1.04237	1.298	1.04237	6.141
0.69486	2.2501	0.69486	0.33107	1.04161	1.304	1.04161	6.1208
0.69625	2.23333	0.69625	0.23529	1.04084	1.3147	1.04084	6.1084
0.69764	2.24028	0.69764	0.11426	1.04008	1.3566	1.04008	6.2768
0.69904	2.28878	0.69904	0.27244	1.03932	1.3352	1.03932	6.2958
0.70044	2.1802	0.70044	0.10086	1.03856	1.3612	1.03856	6.2918
0.70184	2.1585	0.70184	-0.11718	1.0378	1.3625	1.0378	6.2108
0.70325	2.03516	0.70325	-0.03626	1.03705	1.3951	1.03705	6.3128
0.70465	2.15452	0.70465	-0.04495	1.03629	1.3776	1.03629	6.1608
0.70607	2.22927	0.70607	0.23441	1.03554	1.3823	1.03554	6.136
0.70748	2.18635	0.70748	0.07248	1.03479	1.3596	1.03479	6.0456
0.7089	2.07346	0.7089	0.19659	1.03404	1.3623	1.03404	6.1176
0.71031	2.31984	0.71031	0.17694	1.0333	1.3273	1.0333	6.2456
0.71174	2.23884	0.71174	0.3197	1.03255	1.3207	1.03255	6.2242
0.71316	2.26881	0.71316	0.27609	1.03181	1.2957	1.03181	6.1496
0.71459	2.26718	0.71459	0.40835	1.03107	1.2787	1.03107	6.0782
0.71602	2.34627	0.71602	0.18865	1.03033	1.283	1.03033	6.1192
0.71745	2.14284	0.71745	0.3459	1.0296	1.2677	1.0296	6.0574
0.71889	2.21357	0.71889	0.04442	1.02886	1.2765	1.02886	6.1158
0.72033	2.28081	0.72033	0.29917	1.02813	1.2604	1.02813	6.1172
0.72177	2.36749	0.72177	0.3918	1.0274	1.2888	1.0274	6.143
0.72322	2.16165	0.72322	0.29683	1.02667	1.2643	1.02667	6.1026
0.72466	2.16509	0.72466	0.42529	1.02594	1.2764	1.02594	6.1806
0.72611	2.23842	0.72611	0.6208	1.02521	1.2699	1.02521	6.1788
0.72757	2.15786	0.72757	0.55858	1.02449	1.279	1.02449	6.0748
0.72903	2.17079	0.72903	0.67916	1.02377	1.297	1.02377	6.1618
0.73048	2.03605	0.73048	0.62474	1.02305	1.3078	1.02305	6.1188
0.73195	2.16384	0.73195	0.41418	1.02233	1.3162	1.02233	6.1596
0.73341	2.22449	0.73341	0.37095	1.02161	1.2966	1.02161	6.1054
0.73488	2.1677	0.73488	0.0474	1.0209	1.3146	1.0209	6.0864
0.73635	2.15068	0.73635	-0.02377	1.02018	1.3015	1.02018	6.1478
0.73783	2.22206	0.73783	0.30292	1.01947	1.3343	1.01947	6.1102
0.7393	2.32769	0.7393	0.20105	1.01876	1.3535	1.01876	6.1902
0.74078	2.15466	0.74078	0.13913	1.01806	1.3583	1.01806	6.1038
0.74227	2.2887	0.74227	0.20808	1.01735	1.3592	1.01735	6.159
0.74375	2.25592	0.74375	0.31864	1.01665	1.3901	1.01665	6.1922
0.74524	2.13366	0.74524	0.53387	1.01594	1.3596	1.01594	6.1178
0.74673	2.34429	0.74673	0.54237	1.01524	1.3025	1.01524	5.9976
0.74823	2.24775	0.74823	0.28413	1.01454	1.3449	1.01454	6.1168
0.74973	2.26119	0.74973	0.08342	1.01385	1.324	1.01385	5.9994
0.75123	2.19452	0.75123	0.34932	1.01315	1.3501	1.01315	6.104
0.75273	2.17858	0.75273	0.1387	1.01246	1.3023	1.01246	6.0798
0.75424	2.34802	0.75424	0.51429	1.01176	1.3241	1.01176	6.0358
0.75575	2.40203	0.75575	0.30966	1.01107	1.3151	1.01107	6.1138
0.75726	2.22891	0.75726	0.2185	1.01038	1.3057	1.01038	6.0844
0.75878	2.28911	0.75878	0.14765	1.0097	1.3017	1.0097	5.9964
0.7603	2.07084	0.7603	0.11244	1.00901	1.3008	1.00901	6.05
0.76182	2.17277	0.76182	0.20834	1.00833	1.2929	1.00833	6.1078
0.76334	2.13106	0.76334	0.06079	1.00765	1.2845	1.00765	6.0754
0.76487	2.36788	0.76487	0.02588	1.00697	1.3051	1.00697	6.157
0.7664	2.13305	0.7664	-0.01147	1.00629	1.2915	1.00629	6.1544
0.76794	2.19579	0.76794	0.06928	1.00561	1.2966	1.00561	6.1514
0.76947	2.28937	0.76947	0.1349	1.00493	1.3082	1.00493	6.1162
0.77102	2.22855	0.77102	0.07874	1.00426	1.3034	1.00426	6.0454
0.77256	2.19718	0.77256	-0.02014	1.00359	1.3395	1.00359	6.1112
0.77411	2.07984	0.77411	-0.19231	1.00292	1.3389	1.00292	6.0916
0.77566	2.0847	0.77566	0.22361	1.00225	1.3492	1.00225	6.0014
0.77721	2.34598	0.77721	0.22455	1.00158	1.3738	1.00158	6.0206
0.77876	2.16091	0.77876	0.14716	1.00092	1.3852	1.00092	5.9818
0.78032	2.16911	0.78032	0.05631	1.00025	1.4151	1.00025	6.0358
0.78189	2.28873	0.78189	0.08809	0.99959	1.3841	0.99959	6.0014
0.78345	2.35181	0.78345	0.22894	0.99893	1.3809	0.99893	5.9618
0.78502	2.41154	0.78502	0.14121	0.99827	1.366	0.99827	5.9156
0.78659	2.10635	0.78659	0.19909	0.99762	1.3815	0.99762	5.9308
0.78817	2.10057	0.78817	0.1391	0.99696	1.3737	0.99696	5.9996
0.78974	2.35118	0.78974	0.22018	0.99631	1.3521	0.99631	5.9062
0.79132	2.05621	0.79132	0.11825	0.99565	1.3616	0.99565	5.9584
0.79291	2.20633	0.79291	0.15101	0.995	1.3455	0.995	5.91
0.7945	2.20566	0.7945	0.23369	0.99435	1.3663	0.99435	5.9074
0.79609	2.19047	0.79609	0.21692	0.99371	1.3603	0.99371	5.9254
0.79768	2.2168	0.79768	0.10703	0.99306	1.3423	0.99306	5.8986
0.79928	2.19971	0.79928	0.04629	0.99242	1.3461	0.99242	5.9858
0.80088	2.26297	0.80088	0.17374	0.99177	1.3009	0.99177	5.8414
0.80248	2.2587	0.80248	0.0459	0.99113	1.307	0.99113	5.8982
0.80409	2.33447	0.80409	0.18249	0.99049	1.319	0.99049	5.9038
0.8057	2.42118	0.8057	0.27132	0.98986	1.2984	0.98986	5.8526
0.80731	2.44028	0.80731	0.22221	0.98922	1.3031	0.98922	5.9468
0.80893	2.21923	0.80893	0.1632	0.98858	1.2893	0.98858	5.9216
0.81055	2.30138	0.81055	0.19827	0.98795	1.2701	0.98795	5.9214
0.81217	2.43581	0.81217	0.43753	0.98732	1.2641	0.98732	5.8568
0.81379	2.41336	0.81379	0.34634	0.98669	1.2747	0.98669	5.8366
0.81542	2.30104	0.81542	0.61811	0.98606	1.2879	0.98606	5.85
0.81706	2.19473	0.81706	0.58214	0.98543	1.2782	0.98543	5.9314
0.81869	2.23478	0.81869	0.60204	0.98481	1.2451	0.98481	5.8192
0.82033	2.34892	0.82033	0.50158	0.98418	1.2426	0.98418	5.8076
0.82197	2.337	0.82197	0.56626	0.98356	1.2551	0.98356	5.803
0.82362	2.537	0.82362	0.57898	0.98294	1.2483	0.98294	5.7858
0.82527	2.49978	0.82527	0.3265	0.98232	1.2211	0.98232	5.7862
0.82692	2.46243	0.82692	0.48767	0.9817	1.2434	0.9817	5.8286
0.82858	2.31569	0.82858	0.35063	0.98109	1.2491	0.98109	5.8524
0.83023	2.29766	0.83023	0.36375	0.98047	1.2531	0.98047	5.8596
0.8319	2.31427	0.8319	0.18053	0.97986	1.2497	0.97986	5.7738
0.83356	2.57292	0.83356	0.45211	0.97925	1.2529	0.97925	5.7376
0.83523	2.48695	0.83523	0.64294	0.97864	1.2596	0.97864	5.8084
0.8369	2.83454	0.8369	0.80854	0.97803	1.2557	0.97803	5.7988
0.83858	2.69096	0.83858	0.5584	0.97742	1.2503	0.97742	5.7746
0.84026	2.44552	0.84026	0.53998	0.97682	1.2664	0.97682	5.7334
0.84194	2.46147	0.84194	0.29941	0.97621	1.2628	0.97621	5.7518
0.84363	2.3346	0.84363	0.27652	0.97561	1.2225	0.97561	5.7058
0.84531	2.39405	0.84531	0.1395	0.97501	1.2458	0.97501	5.7054
0.84701	2.45896	0.84701	0.30294	0.97441	1.2357	0.97441	5.6866
0.8487	2.3453	0.8487	0.20232	0.97381	1.2207	0.97381	5.615
0.8504	2.46781	0.8504	0.09804	0.97321	1.2288	0.97321	5.6644
0.8521	2.58734	0.8521	-0.03735	0.97262	1.2163	0.97262	5.672
0.85381	2.39962	0.85381	0.11117	0.97202	1.2042	0.97202	5.723
0.85552	2.3039	0.85552	0.18408	0.97143	1.2156	0.97143	5.698
0.85723	2.34595	0.85723	0.20691	0.97084	1.2092	0.97084	5.646
0.85895	2.32939	0.85895	0.28271	0.97025	1.2476	0.97025	5.712
0.86067	2.20721	0.86067	-0.1788	0.96966	1.2159	0.96966	5.6634
0.86239	2.3861	0.86239	0.02166	0.96908	1.2172	0.96908	5.7116
0.86412	2.20089	0.86412	0.06575	0.96849	1.2299	0.96849	5.6826
0.86585	2.31941	0.86585	-0.04968	0.96791	1.2276	0.96791	5.6584
0.86758	2.17598	0.86758	-0.0149	0.96732	1.2316	0.96732	5.6774
0.86932	2.21117	0.86932	0.07749	0.96674	1.2706	0.96674	5.716
0.87106	2.24651	0.87106	0.15662	0.96616	1.2923	0.96616	5.7962
0.8728	2.36302	0.8728	0.39282	0.96559	1.2673	0.96559	5.6494
0.87455	2.30157	0.87455	0.26711	0.96501	1.2691	0.96501	5.6774
0.8763	2.3713	0.8763	0.3565	0.96443	1.2586	0.96443	5.655
0.87805	2.38416	0.87805	0.08955	0.96386	1.247	0.96386	5.6254
0.87981	2.32601	0.87981	0.20867	0.96329	1.2404	0.96329	5.6218
0.88157	2.26606	0.88157	0.13449	0.96272	1.2683	0.96272	5.6662
0.88334	2.26248	0.88334	0.20621	0.96215	1.2564	0.96215	5.7224
0.88511	2.26624	0.88511	0.16151	0.96158	1.2165	0.96158	5.5904
0.88688	2.3918	0.88688	0.08206	0.96101	1.2507	0.96101	5.64
0.88865	2.28749	0.88865	0.16257	0.96045	1.2675	0.96045	5.6562
0.89043	2.37783	0.89043	0.52083	0.95988	1.2379	0.95988	5.5544
0.89222	2.2095	0.89222	0.33247	0.95932	1.2427	0.95932	5.6
0.894	2.22019	0.894	0.24109	0.95876	1.2394	0.95876	5.6142
0.89579	2.15361	0.89579	0.00924	0.9582	1.2193	0.9582	5.5336
0.89759	2.25328	0.89759	-0.02319	0.95764	1.2204	0.95764	5.5846
0.89938	2.22675	0.89938	0.1795	0.95709	1.2363	0.95709	5.6138
0.90118	2.21084	0.90118	0.08584	0.95653	1.2175	0.95653	5.5708
0.90299	2.24262	0.90299	0.0582	0.95598	1.2383	0.95598	5.5998
0.9048	2.06743	0.9048	0.09632	0.95542	1.2127	0.95542	5.6548
0.90661	2.13036	0.90661	0.05997	0.95487	1.2204	0.95487	5.612
0.90842	2.134	0.90842	-0.02457	0.95432	1.2166	0.95432	5.6008
0.91024	2.3895	0.91024	0.00505	0.95377	1.1926	0.95377	5.6342
0.91206	2.14521	0.91206	-0.04968	0.95323	1.2071	0.95323	5.5442
0.91389	2.30553	0.91389	0.10912	0.95268	1.2091	0.95268	5.4466
0.91572	2.12119	0.91572	0.03951	0.95213	1.2289	0.95213	5.6148
0.91755	2.23792	0.91755	-0.01206	0.95159	1.2094	0.95159	5.6042
0.91939	2.18142	0.91939	0.30006	0.95105	1.2008	0.95105	5.5938
0.92123	2.24284	0.92123	-0.06394	0.95051	1.211	0.95051	5.4852
0.92307	2.1977	0.92307	0.31562	0.94997	1.2098	0.94997	5.4598
0.92492	2.34545	0.92492	0.00695	0.94943	1.1848	0.94943	5.4384
0.92677	2.28735	0.92677	0.2114	0.94889	1.2217	0.94889	5.4912
0.92863	2.34724	0.92863	0.00569	0.94836	1.2172	0.94836	5.4694
0.93049	2.25087	0.93049	0.0996	0.94782	1.201	0.94782	5.349
0.93235	2.26883	0.93235	0.16709	0.94729	1.2008	0.94729	5.5332
0.93422	2.40132	0.93422	0.17742	0.94676	1.219	0.94676	5.4758
0.93609	2.54196	0.93609	0.05302	0.94623	1.2135	0.94623	5.4574
0.93796	2.47852	0.93796	0.12271	0.9457	1.219	0.9457	5.4324
0.93984	2.35421	0.93984	-0.01119	0.94517	1.2117	0.94517	5.4192
0.94172	2.45887	0.94172	-0.11564	0.94465	1.2111	0.94465	5.4372
0.94361	2.4855	0.94361	0.03024	0.94412	1.2228	0.94412	5.4968
0.94549	2.49978	0.94549	0.14276	0.9436	1.237	0.9436	5.4246
0.94739	2.42486	0.94739	0.30545	0.94308	1.2288	0.94308	5.5094
0.94928	2.64804	0.94928	0.50877	0.94256	1.239	0.94256	5.5254
0.95118	2.93925	0.95118	0.56997	0.94204	1.2233	0.94204	5.5432
0.95309	3.02274	0.95309	0.60319	0.94152	1.224	0.94152	5.3696
0.955	2.98425	0.955	0.52847	0.941	1.2481	0.941	5.3534
0.95691	2.74577	0.95691	0.49427	0.94049	1.2284	0.94049	5.3164
0.95882	2.55444	0.95882	0.41574	0.93997	1.2317	0.93997	5.3382
0.96074	2.64127	0.96074	0.11982	0.93946	1.2515	0.93946	5.3542
0.96267	2.5186	0.96267	0.18935	0.93895	1.2174	0.93895	5.3844
0.9646	2.46428	0.9646	0.38556	0.93844	1.2247	0.93844	5.3944
0.96653	2.50706	0.96653	0.4027	0.93793	1.2278	0.93793	5.299
0.96846	2.38123	0.96846	0.5285	0.93742	1.218	0.93742	5.3186
0.9704	2.48652	0.9704	0.28115	0.93691	1.218	0.93691	5.5356
0.97234	2.50964	0.97234	0.27679	0.93641	1.2316	0.93641	5.5366
0.97429	2.62963	0.97429	0.43995	0.9359	1.2108	0.9359	5.4954
0.97624	2.41935	0.97624	0.16368	0.9354	1.1969	0.9354	5.3906
0.97819	2.57611	0.97819	0.30831	0.9349	1.1761	0.9349	5.419
0.98015	2.49723	0.98015	0.40632	0.9344	1.175	0.9344	5.3504
0.98212	2.5864	0.98212	0.3223	0.9339	1.1755	0.9339	5.32
0.98408	2.59409	0.98408	0.45205	0.9334	1.1655	0.9334	5.4498
0.98605	2.60553	0.98605	0.51835	0.9329	1.168	0.9329	5.4664
0.98803	2.64438	0.98803	0.24731	0.93241	1.1783	0.93241	5.4244
0.99	2.60138	0.99	0.30945	0.93191	1.1659	0.93191	5.3532
0.99199	2.6192	0.99199	0.35857	0.93142	1.169	0.93142	5.4722
0.99397	2.6496	0.99397	0.39238	0.93093	1.1776	0.93093	5.4018
0.99596	2.63298	0.99596	0.37275	0.93043	1.1678	0.93043	5.3518
0.99796	2.59705	0.99796	0.26822	0.92995	1.1595	0.92995	5.3624
0.99995	2.79115	0.99995	0.28677	0.92946	1.1677	0.92946	5.4408
1.00196	2.62813	1.00196	0.54722	0.92897	1.1603	0.92897	5.3872
1.00396	2.70552	1.00396	0.67466	0.92848	1.147	0.92848	5.3974
1.00597	2.79436	1.00597	0.79192	0.928	1.1443	0.928	5.428
1.00798	2.89948	1.00798	1.37244	0.92752	1.1729	0.92752	5.3682
1.01	3.31207	1.01	1.48762	0.92703	1.1698	0.92703	5.372
1.01202	3.28408	1.01202	1.20396	0.92655	1.1306	0.92655	5.3458
1.01405	2.95106	1.01405	0.78851	0.92607	1.1523	0.92607	5.3208
1.01608	2.74096	1.01608	0.64188	0.92559	1.1557	0.92559	5.404
1.01812	2.59164	1.01812	0.36959	0.92512	1.1461	0.92512	5.3654
1.02015	2.69014	1.02015	0.55254	0.92464	1.1512	0.92464	5.3822
1.0222	2.48625	1.0222	0.57734	0.92417	1.1574	0.92417	5.4048
1.02424	2.66877	1.02424	0.48207	0.92369	1.1556	0.92369	5.4222
1.02629	2.65316	1.02629	0.65759	0.92322	1.158	0.92322	5.3876
1.02835	2.45347	1.02835	0.60686	0.92275	1.1469	0.92275	5.3644
1.03041	2.4367	1.03041	0.48636	0.92228	1.1556	0.92228	5.3126
1.03247	2.49362	1.03247	0.24598	0.92181	1.1529	0.92181	5.352
1.03454	2.57484	1.03454	0.4593	0.92134	1.1683	0.92134	5.3386
1.03661	2.48628	1.03661	0.44536	0.92087	1.1525	0.92087	5.2606
1.03868	2.56441	1.03868	0.40287	0.92041	1.1522	0.92041	5.2804
1.04076	2.62466	1.04076	0.48666	0.91994	1.1665	0.91994	5.3162
1.04285	2.55921	1.04285	0.6904	0.91948	1.1567	0.91948	5.2166
1.04493	2.64178	1.04493	0.68849	0.91902	1.1537	0.91902	5.287
1.04703	2.74317	1.04703	0.69976	0.91856	1.1493	0.91856	5.3164
1.04912	2.81764	1.04912	0.86064	0.9181	1.1471	0.9181	5.2922
1.05122	2.69195	1.05122	0.66543	0.91764	1.1385	0.91764	5.184
1.05333	2.88608	1.05333	0.39434	0.91718	1.139	0.91718	5.2906
1.05544	2.79716	1.05544	0.61856	0.91672	1.149	0.91672	5.3238
1.05755	2.68723	1.05755	0.65168	0.91627	1.1475	0.91627	5.2878
1.05967	2.802	1.05967	0.55532	0.91582	1.1277	0.91582	5.3622
1.06179	2.80836	1.06179	0.50839	0.91536	1.1379	0.91536	5.2846
1.06391	2.7064	1.06391	0.47954	0.91491	1.1523	0.91491	5.2374
1.06604	2.69331	1.06604	0.42729	0.91446	1.116	0.91446	5.3218
1.06818	2.76388	1.06818	0.73806	0.91401	1.1342	0.91401	5.354
1.07032	2.71739	1.07032	0.64735	0.91356	1.1253	0.91356	5.293
1.07246	2.60957	1.07246	1.10395	0.91312	1.1414	0.91312	5.2896
1.0746	2.61616	1.0746	1.55741	0.91267	1.1249	0.91267	5.3068
1.07676	2.60626	1.07676	1.75758	0.91222	1.1346	0.91222	5.365
1.07891	2.68526	1.07891	1.65105	0.91178	1.1142	0.91178	5.2274
1.08107	2.59026	1.08107	1.00256	0.91134	1.1088	0.91134	5.25
1.08324	2.49646	1.08324	0.9655	0.9109	1.1232	0.9109	5.2812
1.08541	2.64623	1.08541	0.89359	0.91046	1.1059	0.91046	5.135
1.08758	2.77208	1.08758	0.83093	0.91002	1.1153	0.91002	5.1844
1.08975	2.79843	1.08975	0.67523	0.90958	1.0861	0.90958	5.2282
1.09194	2.82576	1.09194	0.86793	0.90914	1.0985	0.90914	5.31
1.09412	2.76999	1.09412	0.51845	0.90871	1.1017	0.90871	5.2354
1.09631	2.86608	1.09631	0.68058	0.90827	1.1013	0.90827	5.223
1.09851	3.14012	1.09851	0.75715	0.90784	1.1038	0.90784	5.2562
1.10071	3.21678	1.10071	1.26662	0.9074	1.1081	0.9074	5.245
1.10291	3.37846	1.10291	1.69662	0.90697	1.1101	0.90697	5.2194
1.10512	3.66475	1.10512	2.39277	0.90654	1.0962	0.90654	5.1856
1.10733	3.81259	1.10733	2.19606	0.90611	1.1218	0.90611	5.1754
1.10955	3.69185	1.10955	1.75855	0.90569	1.1059	0.90569	5.1016
1.11177	3.51502	1.11177	1.15856	0.90526	1.1312	0.90526	5.1926
1.114	3.21162	1.114	1.01071	0.90483	1.1098	0.90483	5.1268
1.11623	3.0977	1.11623	0.98951	0.90441	1.1394	0.90441	5.2074
1.11846	3.11358	1.11846	0.85344	0.90398	1.1026	0.90398	5.166
1.1207	2.99446	1.1207	0.83935	0.90356	1.1019	0.90356	5.1518
1.12294	2.97269	1.12294	1.01453	0.90314	1.1222	0.90314	5.1622
1.12519	2.80966	1.12519	0.85991	0.90272	1.1341	0.90272	5.2418
1.12744	2.83493	1.12744	0.94373	0.9023	1.1482	0.9023	5.2808
1.1297	2.99658	1.1297	1.05068	0.90188	1.1498	0.90188	5.3674
1.13196	3.43565	1.13196	1.56735	0.90146	1.1364	0.90146	5.3134
1.13423	3.79131	1.13423	2.29522	0.90105	1.1806	0.90105	5.3546
1.1365	4.1403	1.1365	2.07663	0.90063	1.1443	0.90063	5.2364
1.13877	3.86137	1.13877	1.44863	0.90022	1.1476	0.90022	5.1718
1.14105	3.24703	1.14105	0.92655	0.8998	1.128	0.8998	5.185
1.14334	2.992	1.14334	0.84409	0.89939	1.1587	0.89939	5.323
1.14563	2.89708	1.14563	0.73654	0.89898	1.133	0.89898	5.1254
1.14792	2.8955	1.14792	0.89988	0.89857	1.1277	0.89857	5.1084
1.15022	2.9323	1.15022	0.69713	0.89816	1.1429	0.89816	5.1936
1.15252	2.74687	1.15252	0.70826	0.89775	1.1608	0.89775	5.164
1.15483	2.76918	1.15483	0.74664	0.89735	1.1743	0.89735	5.197
1.15714	2.71262	1.15714	0.69336	0.89694	1.141	0.89694	5.1546
1.15946	2.76604	1.15946	0.76073	0.89654	1.1576	0.89654	5.2042
1.16178	2.65277	1.16178	0.5703	0.89613	1.1467	0.89613	5.242
1.16411	2.77299	1.16411	0.85945	0.89573	1.1419	0.89573	5.1478
1.16644	3.01774	1.16644	0.55479	0.89533	1.152	0.89533	5.218
1.16877	3.01024	1.16877	0.56427	0.89493	1.129	0.89493	5.1586
1.17111	2.92388	1.17111	0.5702	0.89453	1.1483	0.89453	5.1902
1.17346	3.04163	1.17346	0.76293	0.89413	1.1424	0.89413	5.2428
1.17581	3.0086	1.17581	0.43733	0.89373	1.1364	0.89373	5.3334
1.17816	2.87677	1.17816	0.20947	0.89334	1.1283	0.89334	5.2508
1.18052	2.76356	1.18052	0.29083	0.89294	1.1264	0.89294	5.283
1.18288	2.72092	1.18288	0.52383	0.89255	1.1486	0.89255	5.264
1.18525	2.68109	1.18525	0.47952	0.89215	1.1438	0.89215	5.2856
1.18762	2.70916	1.18762	0.35801	0.89176	1.1486	0.89176	5.2694
1.19	2.66085	1.19	0.29868	0.89137	1.1372	0.89137	5.2112
1.19238	2.72779	1.19238	0.1383	0.89098	1.1502	0.89098	5.2304
1.19477	2.52851	1.19477	0.31337	0.89059	1.1402	0.89059	5.261
1.19716	2.45678	1.19716	-0.09028	0.8902	1.1442	0.8902	5.2296
1.19956	2.46853	1.19956	0.20748	0.88982	1.1214	0.88982	5.1904
1.20196	2.40831	1.20196	0.13611	0.88943	1.1483	0.88943	5.2844
1.20437	2.38476	1.20437	0.32519	0.88904	1.1264	0.88904	5.3082
1.20678	2.32939	1.20678	0.0695	0.88866	1.1255	0.88866	5.1898
1.20919	2.43995	1.20919	0.12777	0.88828	1.1148	0.88828	5.1122
1.21161	2.43059	1.21161	0.1537	0.8879	1.1252	0.8879	5.2664
1.21404	2.42942	1.21404	0.06702	0.88751	1.1293	0.88751	5.2606
1.21647	2.47266	1.21647	0.000477125	0.88713	1.1402	0.88713	5.1822
1.21891	2.47676	1.21891	0.06496	0.88675	1.1293	0.88675	5.195
1.22135	2.75767	1.22135	0.03605	0.88638	1.1127	0.88638	5.1324
1.22379	2.69645	1.22379	0.21215	0.886	1.1311	0.886	5.216
1.22624	2.77093	1.22624	0.00282	0.88562	1.1261	0.88562	5.1364
1.2287	2.56262	1.2287	0.14361	0.88525	1.1318	0.88525	5.2178
1.23116	2.47988	1.23116	0.28459	0.88487	1.1145	0.88487	5.1682
1.23362	2.52841	1.23362	0.44982	0.8845	1.1296	0.8845	5.201
1.23609	2.71259	1.23609	0.47464	0.88413	1.13	0.88413	5.1712
1.23856	2.60574	1.23856	0.25601	0.88376	1.137	0.88376	5.298
1.24104	2.477	1.24104	0.33349	0.88339	1.1478	0.88339	5.2806
1.24353	2.35951	1.24353	0.40378	0.88302	1.1488	0.88302	5.2598
1.24602	2.34804	1.24602	0.33153	0.88265	1.1548	0.88265	5.2622
1.24851	2.35252	1.24851	0.31629	0.88228	1.1534	0.88228	5.2982
1.25101	2.5423	1.25101	0.46025	0.88192	1.1445	0.88192	5.1668
1.25352	2.59368	1.25352	0.46848	0.88155	1.1669	0.88155	5.2294
1.25603	2.55115	1.25603	0.95608	0.88119	1.169	0.88119	5.2448
1.25854	2.46994	1.25854	1.48042	0.88082	1.1388	0.88082	5.1652
1.26106	2.24177	1.26106	1.95527	0.88046	1.1404	0.88046	5.1464
1.26359	2.20158	1.26359	1.74659	0.8801	1.156	0.8801	5.1514
1.26612	2.2049	1.26612	1.40845	0.87974	1.1893	0.87974	5.1984
1.26865	2.09053	1.26865	0.77832	0.87938	1.1656	0.87938	5.2832
1.27119	2.18328	1.27119	0.4334	0.87902	1.1362	0.87902	5.126
1.27374	2.20602	1.27374	0.30396	0.87866	1.1113	0.87866	5.0782
1.27628	2.34758	1.27628	0.26602	0.87831	1.1344	0.87831	5.124
1.27884	2.32485	1.27884	0.15473	0.87795	1.1257	0.87795	5.2142
1.2814	2.35989	1.2814	0.1062	0.8776	1.1357	0.8776	5.148
1.28397	2.37979	1.28397	0.13813	0.87724	1.1227	0.87724	5.1774
1.28654	2.29539	1.28654	0.0834	0.87689	1.1522	0.87689	5.2104
1.28911	2.26519	1.28911	0.34002	0.87654	1.136	0.87654	5.0728
1.29169	2.33549	1.29169	0.38197	0.87619	1.1245	0.87619	5.069
1.29428	2.29218	1.29428	0.40631	0.87584	1.1309	0.87584	5.218
1.29687	2.25773	1.29687	0.22311	0.87549	1.1363	0.87549	5.2064
1.29947	2.166	1.29947	0.2835	0.87514	1.1371	0.87514	5.1572
1.30207	2.07761	1.30207	0.38955	0.87479	1.1516	0.87479	5.105
1.30467	2.05016	1.30467	0.23742	0.87445	1.1459	0.87445	5.116
1.30729	2.03209	1.30729	0.20215	0.8741	1.1276	0.8741	5.129
1.3099	1.9956	1.3099	0.33657	0.87376	1.1311	0.87376	5.1158
1.31253	2.06455	1.31253	-0.04151	0.87341	1.1409	0.87341	5.1368
1.31515	2.02421	1.31515	0.28774	0.87307	1.1484	0.87307	5.1966
1.31779	2.10418	1.31779	0.16538	0.87273	1.1348	0.87273	5.1722
1.32042	2.08779	1.32042	0.26453	0.87239	1.137	0.87239	5.2108
1.32307	2.08841	1.32307	0.11489	0.87205	1.1477	0.87205	5.338
1.32572	2.13944	1.32572	0.28289	0.87171	1.1518	0.87171	5.242
1.32837	2.17185	1.32837	0.03457	0.87137	1.1233	0.87137	5.1424
1.33103	2.10714	1.33103	0.05878	0.87104	1.1403	0.87104	5.2142
1.33369	2.19714	1.33369	0.10604	0.8707	1.1662	0.8707	5.2658
1.33637	2.23587	1.33637	-0.02078	0.87037	1.1617	0.87037	5.3
1.33904	2.12442	1.33904	0.17751	0.87003	1.1614	0.87003	5.2808
1.34172	2.11093	1.34172	0.11605	0.8697	1.1601	0.8697	5.1836
1.34441	2.20003	1.34441	-0.07299	0.86937	1.1784	0.86937	5.0602
1.3471	2.20996	1.3471	-0.11185	0.86903	1.1471	0.86903	5.1794
1.3498	2.15571	1.3498	0.04439	0.8687	1.1361	0.8687	5.0318
1.3525	2.14654	1.3525	0.17752	0.86837	1.1306	0.86837	4.9764
1.35521	2.15287	1.35521	0.09674	0.86805	1.1529	0.86805	5.1706
1.35792	2.23268	1.35792	0.00388	0.86772	1.1608	0.86772	5.1786
1.36064	2.32777	1.36064	0.11702	0.86739	1.1526	0.86739	5.206
1.36336	2.31236	1.36336	0.06474	0.86707	1.1864	0.86707	5.2012
1.36609	2.22357	1.36609	-0.00913	0.86674	1.1544	0.86674	5.1922
1.36883	2.08349	1.36883	0.27817	0.86642	1.1326	0.86642	5.1434
1.37157	2.05521	1.37157	-0.00613	0.86609	1.1372	0.86609	5.2546
1.37431	2.09949	1.37431	0.01444	0.86577	1.1526	0.86577	5.3394
1.37706	2.02528	1.37706	0.30535	0.86545	1.1435	0.86545	5.1704
1.37982	2.08833	1.37982	0.10928	0.86513	1.1497	0.86513	5.1326
1.38258	2.09064	1.38258	-0.02804	0.86481	1.1344	0.86481	5.1984
1.38535	2.16764	1.38535	0.09821	0.86449	1.1492	0.86449	5.1876
1.38812	2.16726	1.38812	0.17868	0.86417	1.1568	0.86417	5.2522
1.3909	2.11605	1.3909	-0.03698	0.86386	1.1873	0.86386	5.2494
1.39369	2.22966	1.39369	0.15257	0.86354	1.1612	0.86354	5.0754
1.39648	2.18092	1.39648	0.24142	0.86322	1.1563	0.86322	5.1924
1.39927	2.22481	1.39927	0.0571	0.86291	1.1864	0.86291	5.2064
1.40207	2.23489	1.40207	0.19982	0.8626	1.1575	0.8626	5.2248
1.40488	2.16671	1.40488	0.32731	0.86228	1.1719	0.86228	5.1892
1.40769	2.21917	1.40769	0.23596	0.86197	1.1793	0.86197	5.3206
1.41051	2.17388	1.41051	0.04333	0.86166	1.19	0.86166	5.2408
1.41334	2.12504	1.41334	0.16634	0.86135	1.1726	0.86135	5.2136
1.41617	2.12782	1.41617	0.02095	0.86104	1.1779	0.86104	5.1552
1.419	2.15963	1.419	0.06253	0.86074	1.1918	0.86074	5.1486
1.42184	2.37881	1.42184	0.18776	0.86043	1.1779	0.86043	5.2344
1.42469	2.76653	1.42469	0.41948	0.86012	1.1645	0.86012	5.3218
1.42754	2.98287	1.42754	0.64886	0.85982	1.192	0.85982	5.2856
1.4304	3.10643	1.4304	0.45328	0.85951	1.169	0.85951	5.195
1.43326	2.77562	1.43326	0.34585	0.85921	1.1732	0.85921	5.2316
1.43613	2.33403	1.43613	0.24912	0.85891	1.1726	0.85891	5.2198
1.43901	2.14435	1.43901	0.28354	0.8586	1.198	0.8586	5.2258
1.44189	2.09195	1.44189	0.15077	0.8583	1.1801	0.8583	5.2798
1.44477	2.22764	1.44477	0.00735	0.858	1.2017	0.858	5.267
1.44767	2.14308	1.44767	0.10405	0.8577	1.1891	0.8577	5.2066
1.45057	2.29202	1.45057	0.03701	0.8574	1.1713	0.8574	5.1326
1.45347	2.31043	1.45347	-0.05551	0.85711	1.1882	0.85711	5.2
1.45638	2.42735	1.45638	0.02799	0.85681	1.2016	0.85681	5.1808
1.4593	2.54326	1.4593	-0.08376	0.85651	1.1901	0.85651	5.163
1.46222	2.46327	1.46222	0.06096	0.85622	1.2013	0.85622	5.1542
1.46514	2.39422	1.46514	0.09017	0.85592	1.2186	0.85592	5.189
1.46808	2.27985	1.46808	0.14952	0.85563	1.1938	0.85563	5.1732
1.47102	2.28429	1.47102	0.0459	0.85534	1.2053	0.85534	5.182
1.47396	2.18699	1.47396	0.22703	0.85505	1.1991	0.85505	5.2106
1.47691	2.20197	1.47691	0.0983	0.85476	1.1752	0.85476	5.152
1.47987	2.23333	1.47987	0.23225	0.85447	1.2332	0.85447	5.2768
1.48283	2.38831	1.48283	0.73858	0.85418	1.2283	0.85418	5.3108
1.4858	3.07411	1.4858	2.51696	0.85389	1.1942	0.85389	5.3138
1.48877	4.39861	1.48877	6.93222	0.8536	1.22	0.8536	5.1838
1.49175	5.64375	1.49175	10.3488	0.85331	1.215	0.85331	5.3072
1.49474	5.54473	1.49474	9.05508	0.85303	1.2064	0.85303	5.1786
1.49773	4.16558	1.49773	4.41019	0.85274	1.2243	0.85274	5.1588
1.50073	2.87179	1.50073	1.33261	0.85246	1.2095	0.85246	5.2802
1.50374	2.44358	1.50374	0.66045	0.85218	1.2011	0.85218	5.2278
1.50675	2.29181	1.50675	0.33441	0.85189	1.2193	0.85189	5.2178
1.50976	2.27231	1.50976	0.51993	0.85161	1.2077	0.85161	5.1876
1.51279	2.34249	1.51279	0.4683	0.85133	1.2187	0.85133	5.062
1.51581	2.2791	1.51581	0.40197	0.85105	1.2387	0.85105	5.1206
1.51885	2.33562	1.51885	0.23855	0.85077	1.2533	0.85077	5.134
1.52189	2.32825	1.52189	0.1613	0.85049	1.2277	0.85049	5.1958
1.52494	2.25769	1.52494	0.36251	0.85022	1.2304	0.85022	5.1908
1.52799	2.21874	1.52799	0.30497	0.84994	1.2397	0.84994	5.2412
1.53105	2.22709	1.53105	0.35659	0.84966	1.2205	0.84966	5.148
1.53411	2.24153	1.53411	0.38602	0.84939	1.2264	0.84939	5.1624
1.53719	2.27178	1.53719	0.41811	0.84911	1.211	0.84911	5.1682
1.54026	2.29253	1.54026	0.2017	0.84884	1.2009	0.84884	5.1936
1.54335	2.28141	1.54335	0.10883	0.84857	1.1995	0.84857	5.2034
1.54644	2.25311	1.54644	0.22566	0.8483	1.1853	0.8483	5.2734
1.54953	2.26142	1.54953	0.26455	0.84803	1.1931	0.84803	5.3204
1.55264	2.13943	1.55264	0.41857	0.84776	1.1806	0.84776	5.2722
1.55574	2.17768	1.55574	0.47901	0.84749	1.1862	0.84749	5.1436
1.55886	2.13695	1.55886	0.40137	0.84722	1.1882	0.84722	5.0804
1.56198	2.17165	1.56198	0.46717	0.84695	1.2038	0.84695	5.1708
1.56511	2.22908	1.56511	0.66978	0.84668	1.2047	0.84668	5.1438
1.56824	2.41984	1.56824	0.68702	0.84642	1.1902	0.84642	5.2886
1.57138	2.6996	1.57138	0.85821	0.84615	1.175	0.84615	5.1466
1.57452	2.88743	1.57452	0.68343	0.84589	1.192	0.84589	5.2714
1.57768	3.1253	1.57768	0.59933	0.84562	1.1622	0.84562	5.141
1.58083	3.15387	1.58083	0.5486	0.84536	1.1607	0.84536	5.1638
1.584	3.07417	1.584	0.26389	0.8451	1.1812	0.8451	5.1156
1.58717	2.82227	1.58717	0.35899	0.84484	1.1795	0.84484	5.163
1.59035	2.59493	1.59035	0.25776	0.84458	1.1667	0.84458	5.195
1.59353	2.43799	1.59353	0.36815	0.84432	1.1673	0.84432	5.155
1.59672	2.38125	1.59672	0.30004	0.84406	1.1793	0.84406	5.2218
1.59992	2.28009	1.59992	0.18416	0.8438	1.1598	0.8438	5.1392
1.60312	2.30603	1.60312	0.10959	0.84354	1.1683	0.84354	5.1264
1.60633	2.19538	1.60633	0.13992	0.84329	1.1705	0.84329	5.1368
1.60955	2.22937	1.60955	0.37475	0.84303	1.1889	0.84303	5.162
1.61277	2.25985	1.61277	0.13472	0.84278	1.1537	0.84278	5.1572
1.616	2.32871	1.616	0.10392	0.84252	1.1584	0.84252	5.1582
1.61923	2.35472	1.61923	0.09724	0.84227	1.1819	0.84227	5.163
1.62248	2.6009	1.62248	0.0543	0.84202	1.1628	0.84202	5.0542
1.62572	2.64728	1.62572	0.27663	0.84177	1.1397	0.84177	5.0936
1.62898	2.44678	1.62898	0.19992	0.84152	1.1551	0.84152	5.2336
1.63224	2.48614	1.63224	0.13689	0.84127	1.1429	0.84127	5.2058
1.63551	2.5163	1.63551	0.18125	0.84102	1.1398	0.84102	5.1892
1.63878	2.45492	1.63878	0.03314	0.84077	1.1479	0.84077	5.165
1.64206	2.40311	1.64206	0.08004	0.84052	1.1484	0.84052	5.1258
1.64535	2.26506	1.64535	0.02422	0.84027	1.1424	0.84027	5.1044
1.64864	2.2602	1.64864	0.04942	0.84003	1.1675	0.84003	5.0842
1.65195	2.23658	1.65195	-0.03373	0.83978	1.1491	0.83978	5.0388
1.65525	2.24146	1.65525	-0.13269	0.83954	1.1509	0.83954	5.1804
1.65857	2.27957	1.65857	0.1958	0.83929	1.1156	0.83929	5.1632
1.66189	2.14019	1.66189	-0.28831	0.83905	1.1535	0.83905	5.2266
1.66521	2.19886	1.66521	-0.00981	0.83881	1.1793	0.83881	5.352
1.66855	2.08786	1.66855	-0.07492	0.83857	1.1202	0.83857	5.1548
1.67189	2.09279	1.67189	-0.10201	0.83833	1.1416	0.83833	5.2456
1.67523	2.08143	1.67523	-0.0055	0.83809	1.1376	0.83809	5.243
1.67859	2.18501	1.67859	0.03027	0.83785	1.1363	0.83785	5.1182
1.68195	2.13893	1.68195	0.03729	0.83761	1.1177	0.83761	5.1284
1.68532	2.31751	1.68532	-0.07669	0.83737	1.1553	0.83737	5.1846
1.68869	2.348	1.68869	0.01617	0.83714	1.1725	0.83714	5.2388
1.69207	2.3562	1.69207	0.23247	0.8369	1.1694	0.8369	5.1832
1.69546	2.41153	1.69546	-0.09559	0.83667	1.1496	0.83667	5.238
1.69885	2.45096	1.69885	-0.00375	0.83643	1.1456	0.83643	5.28
1.70225	2.43533	1.70225	0.06139	0.8362	1.138	0.8362	5.1358
1.70566	2.41749	1.70566	0.17641	0.83596	1.1273	0.83596	5.1754
1.70908	2.3453	1.70908	0.13161	0.83573	1.1506	0.83573	5.2834
1.7125	2.35073	1.7125	0.06168	0.8355	1.1445	0.8355	5.2278
1.71593	2.36876	1.71593	0.13986	0.83527	1.119	0.83527	5.1028
1.71936	2.49094	1.71936	0.04832	0.83504	1.1305	0.83504	5.1156
1.7228	2.5253	1.7228	0.04444	0.83481	1.1323	0.83481	5.1314
1.72625	2.647	1.72625	0.12715	0.83458	1.1211	0.83458	5.162
1.72971	2.64501	1.72971	0.08624	0.83436	1.1248	0.83436	5.1144
1.73317	2.5248	1.73317	0.06064	0.83413	1.1331	0.83413	5.1658
1.73664	2.4341	1.73664	0.15568	0.8339	1.1157	0.8339	5.1832
1.74012	2.63036	1.74012	0.63356	0.83368	1.1274	0.83368	5.125
1.7436	3.23979	1.7436	2.36303	0.83345	1.1305	0.83345	5.169
1.74709	4.84216	1.74709	4.65642	0.83323	1.1178	0.83323	5.0896
1.75059	5.98832	1.75059	5.43873	0.83301	1.1032	0.83301	5.171
1.7541	5.37972	1.7541	3.90173	0.83278	1.1118	0.83278	5.2734
1.75761	3.84254	1.75761	1.8693	0.83256	1.1103	0.83256	5.2722
1.76113	2.94245	1.76113	1.0482	0.83234	1.108	0.83234	5.1472
1.76465	2.83803	1.76465	0.78229	0.83212	1.121	0.83212	5.1134
1.76818	2.9696	1.76818	0.8302	0.8319	1.1377	0.8319	5.2476
1.77172	3.16287	1.77172	0.71946	0.83168	1.1407	0.83168	5.3164
1.77527	3.4887	1.77527	0.72726	0.83147	1.1301	0.83147	5.1916
1.77883	3.76268	1.77883	0.75002	0.83125	1.1371	0.83125	5.2086
1.78239	4.01366	1.78239	0.64266	0.83103	1.1395	0.83103	5.1838
1.78596	3.98473	1.78596	0.51015	0.83082	1.1361	0.83082	5.232
1.78953	3.6346	1.78953	0.33771	0.8306	1.1489	0.8306	5.1786
1.79311	3.19145	1.79311	0.42764
1.7967	2.88722	1.7967	0.43459
1.8003	2.56299	1.8003	0.2495
1.8039	2.52226	1.8039	0.3239
1.80752	2.5473	1.80752	0.19875
1.81113	2.63192	1.81113	0.24638
1.81476	2.73849	1.81476	0.36209
1.81839	2.68142	1.81839	0.34272
1.82203	2.5549	1.82203	0.18167
1.82568	2.4511	1.82568	0.1579
1.82934	2.39843	1.82934	0.16026
1.833	2.40599	1.833	0.10247
1.83667	2.2256	1.83667	0.00888
1.84035	2.16838	1.84035	0.02415
1.84403	2.16464	1.84403	0.06318
1.84772	2.08633	1.84772	-0.00341
1.85142	2.01981	1.85142	0.03687
1.85513	2.0072	1.85513	-0.0186
1.85884	1.99737	1.85884	0.00159
1.86256	1.92337	1.86256	0.00527
1.86629	1.96974	1.86629	-0.00557
1.87003	1.98581	1.87003	-0.03839
1.87377	2.05327	1.87377	-0.06114
1.87752	2.10664	1.87752	-0.09487
1.88128	2.18378	1.88128	0.11257
1.88505	2.17626	1.88505	0.0671
1.88882	2.12032	1.88882	0.0116
1.8926	2.07134	1.8926	0.0122
1.89639	1.97059	1.89639	0.14538
1.90019	2.02252	1.90019	0.0442
1.90399	1.96448	1.90399	-0.11641
1.9078	1.96331	1.9078	0.00512
1.91162	1.94336	1.91162	-0.08109
1.91545	1.95276	1.91545	0.1018
1.91929	2.08908	1.91929	0.03063
1.92313	2.20753	1.92313	0.17394
1.92698	2.15606	1.92698	0.0197
1.93084	2.21596	1.93084	0.11882
1.9347	2.29164	1.9347	0.23151
1.93858	2.28547	1.93858	0.27102
1.94246	2.29456	1.94246	0.14366
1.94635	2.32887	1.94635	0.21959
1.95024	2.31984	1.95024	0.05117
1.95415	2.38641	1.95415	0.11823
1.95806	2.29376	1.95806	0.15842
1.96198	2.12391	1.96198	-0.02201
1.96591	2.13872	1.96591	0.11988
1.96984	2.03679	1.96984	-0.05647
1.97379	1.98759	1.97379	0.11618
1.97774	1.94621	1.97774	-0.09232
1.9817	1.9497	1.9817	0.10843
1.98566	1.99082	1.98566	0.1711
1.98964	2.00304	1.98964	0.02754
1.99362	1.93642	1.99362	-0.17571
1.99761	1.96479	1.99761	-0.17034
2.00161	1.96034	2.00161	0.09025
2.00562	1.93754	2.00562	0.06986
2.00964	1.95602	2.00964	0.05129
2.01366	2.02403	2.01366	-0.00889
2.01769	1.91617	2.01769	-0.05649
2.02173	1.87023	2.02173	-0.13156
2.02578	1.92689	2.02578	0.01426
2.02983	1.86237	2.02983	-0.14788
2.0339	1.88676	2.0339	-0.08388
2.03797	1.83801	2.03797	0.0105
2.04205	1.86277	2.04205	-0.14763
2.04614	1.80155	2.04614	-0.25654
2.05023	1.91075	2.05023	-0.45978
2.05434	1.87358	2.05434	0.05559
2.05845	1.87754	2.05845	0.17175
2.06257	1.95436	2.06257	0.14971
2.0667	1.8979	2.0667	0.20143
2.07084	1.95694	2.07084	0.04144
2.07498	1.89574	2.07498	-0.16401
2.07914	1.87485	2.07914	-0.37368
2.0833	1.84786	2.0833	-0.11719
2.08747	1.81615	2.08747	0.00911
2.09165	1.91558	2.09165	-0.05692
2.09584	1.85542	2.09584	-0.23523
2.10003	1.83871	2.10003	-0.08023
2.10424	1.78583	2.10424	-0.11853
2.10845	1.8821	2.10845	0.11157
2.11267	1.78884	2.11267	-0.24699
2.1169	1.87097	2.1169	-0.06231
2.12114	1.88358	2.12114	-0.27632
2.12539	1.90853	2.12539	-0.04232
2.12964	2.00213	2.12964	-0.10455
2.1339	2.05007	2.1339	0.02951
2.13818	2.074	2.13818	-0.11313
2.14246	2.08619	2.14246	-0.29265
2.14675	2.02438	2.14675	-0.17936
2.15104	1.95934	2.15104	-0.20122
2.15535	1.95792	2.15535	0.11893
2.15967	2.16091	2.15967	0.05688
2.16399	2.31151	2.16399	0.05649
2.16832	2.51844	2.16832	0.11092
2.17266	2.63295	2.17266	0.30629
2.17701	2.57289	2.17701	0.1239
2.18137	2.35703	2.18137	0.01025
2.18574	2.11402	2.18574	0.05919
2.19011	2.01906	2.19011	0.17405
2.1945	1.92738	2.1945	0.30088
2.19889	1.94189	2.19889	0.10013
2.20329	1.9808	2.20329	0.14761
2.2077	1.96986	2.2077	0.05691
2.21212	2.03509	2.21212	0.13674
2.21655	2.07835	2.21655	0.275
2.22099	2.17678	2.22099	0.08864
2.22544	2.31458	2.22544	0.23272
2.22989	2.47998	2.22989	0.38754
2.23436	2.71724	2.23436	0.31218
2.23883	2.7746	2.23883	0.46135
2.24331	2.66249	2.24331	0.50474
2.2478	2.44334	2.2478	0.26089
2.2523	2.24259	2.2523	0.20136
2.25681	2.16327	2.25681	0.39804
2.26133	2.10825	2.26133	0.19956
2.26586	2.1184	2.26586	0.14436
2.27039	2.14449	2.27039	0.06798
2.27494	2.22788	2.27494	0.21057
2.27949	2.20723	2.27949	-0.08553
2.28406	2.15611	2.28406	0.09797
2.28863	2.15111	2.28863	0.13054
2.29321	2.10709	2.29321	0.31529
2.2978	2.36025	2.2978	0.24334
2.3024	2.5875	2.3024	0.04794
2.30701	2.76904	2.30701	0.24429
2.31163	2.6268	2.31163	0.01731
2.31626	2.31936	2.31626	0.22476
2.3209	2.12618	2.3209	0.0908
2.32554	1.9572	2.32554	0.20956
2.3302	1.87799	2.3302	0.03322
2.33486	1.84289	2.33486	0.07325
2.33954	1.75585	2.33954	0.42105
2.34422	1.80834	2.34422	0.16799
2.34891	1.77943	2.34891	0.36501
2.35362	1.79193	2.35362	0.57719
2.35833	1.85932	2.35833	0.54901
2.36305	1.87023	2.36305	0.4586
2.36778	2.04046	2.36778	0.69059
2.37252	2.25849	2.37252	0.46902
2.37727	2.50871	2.37727	0.48813
2.38203	2.72233	2.38203	0.2751
2.3868	2.74994	2.3868	0.24189
2.39158	2.41407	2.39158	0.08013
2.39637	2.12298	2.39637	0.20879
2.40116	2.0524	2.40116	0.37316
2.40597	1.87816	2.40597	0.07545
2.41079	1.92427	2.41079	0.1492
2.41561	1.89981	2.41561	0.21155
2.42045	1.87781	2.42045	0.3898
2.4253	1.87883	2.4253	0.26165
2.43015	1.88421	2.43015	0.4491
2.43502	1.82726	2.43502	0.1483
2.43989	1.78522	2.43989	0.60515
2.44478	1.86692	2.44478	0.40088
2.44967	1.84403	2.44967	0.39467
2.45457	2.01626	2.45457	0.98534
2.45949	2.46551	2.45949	1.57485
2.46441	3.3597	2.46441	2.4105
2.46935	4.13676	2.46935	2.87283
2.47429	4.6685	2.47429	4.24644
2.47924	4.47089	2.47924	3.36176
2.48421	3.71784	2.48421	2.36166
2.48918	3.15952	2.48918	1.8437
2.49416	3.01418	2.49416	1.81264
2.49916	3.33769	2.49916	1.72217
2.50416	3.69193	2.50416	1.47178
2.50917	3.5874	2.50917	1.38172
2.5142	3.14809	2.5142	0.82826
2.51923	2.86645	2.51923	1.08587
2.52427	2.43408	2.52427	0.92712
2.52933	2.1317	2.52933	0.55931
2.53439	2.03375	2.53439	0.61052
2.53947	1.85217	2.53947	0.44685
2.54455	1.95678	2.54455	1.077
2.54964	1.82587	2.54964	1.19077
2.55475	1.80232	2.55475	0.76459
2.55986	1.77616	2.55986	0.87714
2.56499	1.75626	2.56499	0.7999
2.57012	1.8673	2.57012	0.61461
2.57527	1.77812	2.57527	0.86089
2.58042	1.79778	2.58042	0.65362
2.58559	1.73858	2.58559	0.6349
2.59077	1.74368	2.59077	0.61975
2.59595	1.73846	2.59595	0.87057
2.60115	1.78169	2.60115	0.62974
2.60636	1.73414	2.60636	0.16755
2.61157	1.76648	2.61157	0.29347
2.6168	1.73127	2.6168	0.24557
2.62204	1.7512	2.62204	-0.05719
2.62729	1.72734	2.62729	-0.04192
2.63255	1.73518	2.63255	-0.078
2.63782	1.76463	2.63782	0.05349
2.6431	1.70892	2.6431	0.12748
2.64839	1.74484	2.64839	0.17433
2.6537	1.70196	2.6537	-0.03372
2.65901	1.78199	2.65901	0.21885
2.66433	1.77685	2.66433	0.35324
2.66967	1.79937	2.66967	0.0275
2.67501	1.8037	2.67501	0.29864
2.68037	1.79732	2.68037	0.12861
2.68573	1.79035	2.68573	0.13172
2.69111	1.82014	2.69111	-0.05263
2.6965	1.78976	2.6965	0.29163
2.7019	1.88202	2.7019	0.11918
2.7073	1.84718	2.7073	0.46807
2.71272	1.78555	2.71272	-0.11751
2.71816	1.81316	2.71816	-0.01941
2.7236	1.86318	2.7236	0.46586
2.72905	1.90244	2.72905	0.46962
2.73451	1.88693	2.73451	0.53784
2.73999	1.83914	2.73999	0.58791
2.74547	1.90615	2.74547	0.53478
2.75097	1.91825	2.75097	0.6172
2.75648	1.90303	2.75648	0.63435
2.762	1.93885	2.762	0.9187
2.76752	2.00723	2.76752	0.71443
2.77307	1.92008	2.77307	1.14456
2.77862	1.94522	2.77862	0.94767
2.78418	1.93332	2.78418	0.70755
2.78975	1.83519	2.78975	1.27284
2.79534	1.88783	2.79534	0.99763
2.80094	1.8079	2.80094	1.1666
2.80654	1.79546	2.80654	1.06284
2.81216	1.7747	2.81216	1.2968
2.81779	1.84139	2.81779	1.41405
2.82343	1.99784	2.82343	1.33802
2.82909	2.09573	2.82909	1.3979
2.83475	2.51604	2.83475	1.72168
2.84042	3.45163	2.84042	2.04351
2.84611	5.31896	2.84611	3.79622
2.85181	7.72346	2.85181	6.28729
2.85752	9.02159	2.85752	7.5793
2.86324	8.0754	2.86324	6.97801
2.86897	6.06308	2.86897	4.60867
2.87472	4.26722	2.87472	2.8094
2.88047	3.45098	2.88047	2.10539
2.88624	2.94049	2.88624	1.73654
2.89202	2.52569	2.89202	1.35858
2.8978	2.25773	2.8978	1.24349
2.90361	2.06869	2.90361	0.86834
2.90942	1.99239	2.90942	1.02157
2.91524	1.93243	2.91524	0.56396
2.92108	1.85766	2.92108	0.77746
2.92693	1.92196	2.92693	0.68424
2.93279	1.8642	2.93279	0.48664
2.93866	1.86307	2.93866	0.26375
2.94454	1.88728	2.94454	0.34733
2.95044	1.80366	2.95044	0.26586
2.95634	1.85153	2.95634	0.18716
2.96226	1.83718	2.96226	0.2167
2.96819	1.78742	2.96819	0.27101
2.97414	1.86581	2.97414	0.29404
2.98009	1.85815	2.98009	0.52115
2.98606	1.81738	2.98606	0.36845
2.99203	1.8182	2.99203	-0.20729
2.99802	1.84657	2.99802	0.10498
3.00403	1.76504	3.00403	0.12882
3.01004	1.8332	3.01004	-0.03926
3.01607	1.86704	3.01607	0.21612
3.0221	1.80562	3.0221	0.27962
3.02816	1.85178	3.02816	0.1857
3.03422	1.83107	3.03422	-0.01126
3.04029	1.90052	3.04029	0.51879
3.04638	1.86816	3.04638	0.53556
3.05248	1.83641	3.05248	0.58398
3.05859	1.8335	3.05859	0.7353
3.06471	1.92361	3.06471	1.04178
3.07085	1.95294	3.07085	1.0428
3.077	2.08494	3.077	1.59132
3.08316	2.22614	3.08316	1.6017
3.08933	2.45996	3.08933	2.18098
3.09551	2.99667	3.09551	2.41383
3.10171	3.64301	3.10171	2.59411
3.10792	4.38288	3.10792	2.91864
3.11414	4.74926	3.11414	3.56272
3.12038	4.61907	3.12038	4.33312
3.12662	3.97483	3.12662	4.61557
3.13288	3.29931	3.13288	5.59489
3.13915	2.96832	3.13915	6.22383
3.14544	3.26063	3.14544	7.30878
3.15174	4.38359	3.15174	7.52922
3.15805	6.44271	3.15805	7.88144
3.16437	9.84772	3.16437	7.81174
3.1707	12.6276	3.1707	7.22475
3.17705	13.0359	3.17705	6.84589
3.18341	10.3659	3.18341	5.85069
3.18979	7.18027	3.18979	5.00202
3.19617	4.65453	3.19617	4.49735
3.20257	3.27007	3.20257	3.71297
3.20898	2.77531	3.20898	3.35682
3.21541	2.39393	3.21541	2.98424
3.22184	2.20158	3.22184	2.41392
3.22829	2.07224	3.22829	2.26105
3.23476	1.98701	3.23476	1.99712
3.24123	1.88922	3.24123	1.59726
3.24772	1.96325	3.24772	1.35474
3.25422	1.8109	3.25422	1.16181
3.26074	1.82638	3.26074	1.3247
3.26727	1.70022	3.26727	1.15533
3.27381	1.74905	3.27381	1.11395
3.28036	1.7859	3.28036	0.80676
3.28693	1.81908	3.28693	1.01492
3.29351	1.80452	3.29351	0.57958
3.3001	1.74184	3.3001	0.60174
3.30671	1.8347	3.30671	0.75126
3.31333	1.70244	3.31333	0.58593
3.31996	1.78604	3.31996	0.74361
3.32661	1.75527	3.32661	0.85028
3.33327	1.81424	3.33327	0.42351
3.33994	1.78817	3.33994	0.65151
3.34663	1.73867	3.34663	0.54298
3.35333	1.77422	3.35333	0.58051
3.36004	1.83429	3.36004	0.51531
3.36677	1.8799	3.36677	0.87418
3.37351	1.83208	3.37351	0.75977
3.38026	1.82975	3.38026	0.88595
3.38703	1.9217	3.38703	0.99886
3.39381	2.11442	3.39381	1.30834
3.40061	2.39628	3.40061	1.06314
3.40741	2.87186	3.40741	0.95752
3.41424	3.29269	3.41424	0.96498
3.42107	3.7249	3.42107	1.32735
3.42792	3.41389	3.42792	1.30513
3.43478	3.11454	3.43478	1.13871
3.44166	2.57645	3.44166	0.88852
3.44855	2.32455	3.44855	0.99527
3.45545	2.07406	3.45545	0.91555
3.46237	1.93615	3.46237	1.12985
3.4693	1.87084	3.4693	0.82236
3.47625	1.86113	3.47625	1.15021
3.48321	2.01018	3.48321	0.85147
3.49018	2.11169	3.49018	1.01222
3.49717	2.36342	3.49717	0.86807
3.50417	2.39602	3.50417	0.71397
3.51119	2.33178	3.51119	1.01795
3.51821	2.21817	3.51821	0.70542
3.52526	2.04119	3.52526	0.94304
3.53232	1.86806	3.53232	1.15379
3.53939	1.81579	3.53939	0.9509
3.54647	1.82566	3.54647	0.84852
3.55357	1.79988	3.55357	0.75272
3.56069	1.70442	3.56069	1.05015
3.56782	1.66257	3.56782	0.96587
3.57496	1.77483	3.57496	1.15217
3.58212	1.73975	3.58212	1.34733
3.58929	1.6973	3.58929	1.1297
3.59647	1.81134	3.59647	1.46883
3.60367	1.72203	3.60367	1.76901
3.61089	1.83616	3.61089	1.67879
3.61812	1.86601	3.61812	2.12077
3.62536	1.98657	3.62536	2.21636
3.63262	2.23165	3.63262	2.36427
3.63989	2.63381	3.63989	2.68632
3.64718	3.43322	3.64718	2.4464
3.65448	4.60134	3.65448	2.62116
3.6618	5.89698	3.6618	2.87447
3.66913	6.68667	3.66913	2.5367
3.67647	6.30842	3.67647	1.77885
3.68383	4.94537	3.68383	1.94689
3.69121	3.84062	3.69121	1.89179
3.6986	2.78548	3.6986	1.14563
3.706	2.43268	3.706	1.83204
3.71342	2.15542	3.71342	1.24934
3.72086	1.87977	3.72086	0.94588
3.7283	1.82388	3.7283	0.92919
3.73577	1.76591	3.73577	0.49802
3.74325	1.80709	3.74325	0.9936
3.75074	1.78268	3.75074	0.57864
3.75825	1.92645	3.75825	0.59701
3.76578	1.79185	3.76578	0.68497
3.77331	1.79477	3.77331	0.81848
3.78087	1.76052	3.78087	0.66133
3.78844	1.77307	3.78844	0.31681
3.79602	1.69046	3.79602	0.72694
3.80362	1.56426	3.80362	0.06055
3.81124	1.65396	3.81124	0.50301
3.81887	1.6404	3.81887	0.31828
3.82651	1.65345	3.82651	0.36276
3.83417	1.67981	3.83417	0.17318
3.84185	1.67266	3.84185	0.3559
3.84954	1.8585	3.84954	0.46164
3.85725	1.94417	3.85725	0.37078
3.86497	1.98296	3.86497	0.49445
3.87271	2.00234	3.87271	0.49284
3.88046	1.98251	3.88046	0.12798
3.88823	1.87016	3.88823	0.52385
3.89601	1.7181	3.89601	0.51736
3.90381	1.7446	3.90381	0.50216
3.91163	1.71457	3.91163	0.67071
3.91946	1.68342	3.91946	0.49077
3.92731	1.72326	3.92731	0.55612
3.93517	1.65164	3.93517	0.7242
3.94305	1.76908	3.94305	0.37762
3.95094	1.62224	3.95094	0.4312
3.95885	1.80727	3.95885	0.82616
3.96678	1.8065	3.96678	0.73106
3.97472	1.9917	3.97472	0.30949
3.98267	2.14873	3.98267	0.47875
3.99065	2.3171	3.99065	0.87102
3.99864	2.33468	3.99864	0.58066
4.00664	2.26695	4.00664	0.44566
4.01466	2.03577	4.01466	-0.03935
4.0227	1.80308	4.0227	0.67811
4.03075	1.6271	4.03075	0.20789
4.03882	1.74765	4.03882	0.46434
4.04691	1.67661	4.04691	0.2389
4.05501	1.65836	4.05501	0.33096
4.06313	1.73274	4.06313	-0.02608
4.07126	1.66849	4.07126	0.40948
4.07942	2.04662	4.07942	0.75072
4.08758	2.12079	4.08758	0.5052
4.09577	2.39443	4.09577	0.85603
4.10397	2.36971	4.10397	0.32501
4.11218	2.03716	4.11218	0.49675
4.12041	1.79582	4.12041	0.49791
4.12866	1.75672	4.12866	0.19174
4.13693	1.6266	4.13693	-0.09464
4.14521	1.46892	4.14521	0.22404
4.15351	1.6078	4.15351	0.56362
4.16183	1.56784	4.16183	0.39781
4.17016	1.60777	4.17016	0.9395
4.17851	1.67466	4.17851	0.32328
4.18687	1.67644	4.18687	0.66223
4.19525	1.60175	4.19525	0.79353
4.20365	1.56888	4.20365	0.76753
4.21207	1.55291	4.21207	0.81842
4.2205	1.63837	4.2205	0.90884
4.22895	1.58163	4.22895	0.43692
4.23742	1.59147	4.23742	0.89714
4.2459	1.55701	4.2459	0.77098
4.2544	1.62037	4.2544	0.76915
4.26292	1.54968	4.26292	1.03515
4.27145	1.62029	4.27145	0.95196
4.28	1.62861	4.28	0.7394
4.28857	1.53813	4.28857	0.95283
4.29716	1.59195	4.29716	0.57534
4.30576	1.69518	4.30576	0.83325
4.31438	1.53034	4.31438	0.47746
4.32302	1.57679	4.32302	0.6054
4.33167	1.53193	4.33167	0.85315
4.34034	1.63113	4.34034	0.54669
4.34903	1.70553	4.34903	0.26741
4.35774	1.50597	4.35774	0.29501
4.36646	1.70003	4.36646	0.82333
4.37521	1.65784	4.37521	0.02852
4.38397	1.58797	4.38397	0.27031
4.39274	1.56858	4.39274	0.31176
4.40154	1.5404	4.40154	0.33887
4.41035	1.65976	4.41035	-0.11056
4.41918	1.58597	4.41918	0.22454
4.42803	1.68398	4.42803	0.35002
4.43689	1.61934	4.43689	0.33629
4.44577	1.51644	4.44577	0.40463
4.45467	1.58452	4.45467	0.36842
4.46359	1.55137	4.46359	0.174
4.47253	1.56804	4.47253	0.2275
4.48148	1.58148	4.48148	0.24926
4.49045	1.54943	4.49045	0.431
4.49944	1.63263	4.49944	0.72074
4.50845	1.61543	4.50845	0.36673
4.51748	1.58577	4.51748	0.71525
4.52652	1.66951	4.52652	0.64662
4.53558	1.62061	4.53558	0.67823
4.54466	1.49601	4.54466	0.28836
4.55376	1.73574	4.55376	0.37036
4.56288	1.6837	4.56288	0.10215
4.57201	1.44282	4.57201	0.4691
4.58117	1.59734	4.58117	0.97184
4.59034	1.5053	4.59034	0.38734
4.59953	1.72767	4.59953	0.78869
4.60874	1.52017	4.60874	0.20434
4.61796	1.67297	4.61796	0.20434
4.62721	1.57316	4.62721	0.37039
4.63647	1.53502	4.63647	1.39889
4.64575	1.48439	4.64575	0.93819
4.65505	1.52035	4.65505	0.45712
4.66437	1.55837	4.66437	1.09018
4.67371	1.5629	4.67371	1.85932
4.68307	1.64036	4.68307	1.52099
4.69244	1.7292	4.69244	1.24312
4.70184	1.79576	4.70184	1.69669
4.71125	1.84773	4.71125	1.4898
4.72068	1.98957	4.72068	1.74066
4.73013	2.58619	4.73013	1.52149
4.7396	3.29678	4.7396	2.14493
4.74909	4.62867	4.74909	2.12699
4.7586	5.87756	4.7586	2.37333
4.76813	6.02653	4.76813	2.18014
4.77767	5.06076	4.77767	2.24193
4.78724	4.13311	4.78724	2.19008
4.79682	2.90564	4.79682	1.83517
4.80643	2.27982	4.80643	1.92354
4.81605	2.1008	4.81605	2.01374
4.82569	1.89036	4.82569	1.4344
4.83535	1.64562	4.83535	1.79047
4.84503	1.70853	4.84503	1.83409
4.85473	1.73302	4.85473	0.75524
4.86445	1.70615	4.86445	0.86825
4.87419	1.66997	4.87419	1.26588
4.88395	1.63834	4.88395	0.92052
4.89372	1.64159	4.89372	1.11154
4.90352	1.61056	4.90352	0.54183
4.91334	1.58211	4.91334	1.03443
4.92318	1.71247	4.92318	0.81372
4.93303	1.51557	4.93303	0.64346
4.94291	1.5702	4.94291	-0.04591
4.9528	1.54055	4.9528	0.63332
4.96272	1.50687	4.96272	0.50574
4.97265	1.59558	4.97265	0.47053
4.98261	1.52581	4.98261	0.57586
4.99258	1.71999	4.99258	0.55577
5.00258	1.58914	5.00258	0.93021
5.01259	1.58258	5.01259	0.71183
5.02263	1.64122	5.02263	0.91883
5.03268	1.65943	5.03268	0.96146
5.04276	1.75161	5.04276	0.21623
5.05286	1.41839	5.05286	0.82065
5.06297	1.73584	5.06297	1.68452
5.07311	1.58858	5.07311	0.61306
5.08326	1.7023	5.08326	1.95014
5.09344	1.55362	5.09344	0.95513
5.10364	1.54405	5.10364	2.01774
5.11386	1.60748	5.11386	1.20871
5.12409	1.64385	5.12409	1.64674
5.13435	1.71497	5.13435	2.03427
5.14463	1.52096	5.14463	1.53308
5.15493	1.6338	5.15493	1.90492
5.16525	1.66826	5.16525	2.31488
5.17559	1.63953	5.17559	2.43197
5.18595	1.57081	5.18595	1.75793
5.19634	1.47081	5.19634	1.92708
5.20674	1.68039	5.20674	3.18163
5.21716	1.84533	5.21716	1.89232
5.22761	1.80065	5.22761	2.15866
5.23807	1.7228	5.23807	1.45904
5.24856	1.6138	5.24856	2.63125
5.25907	1.69847	5.25907	1.63723
5.2696	1.53388	5.2696	0.79158
5.28015	1.60654	5.28015	0.5018
5.29072	1.62913	5.29072	0.63927
5.30131	1.52566	5.30131	0.5452
5.31192	1.57632	5.31192	0.77951
5.32256	1.61879	5.32256	-0.01506
5.33321	1.66098	5.33321	0.2
5.34389	1.50991	5.34389	-0.00226
5.35459	1.66773	5.35459	-0.01851
5.36531	1.6438	5.36531	0.54924
5.37605	1.73382	5.37605	0.42667
5.38681	1.7304	5.38681	-0.02225
5.3976	1.3819	5.3976	0.93399
5.4084	1.58036	5.4084	0.14094
5.41923	1.80359	5.41923	0.65276
5.43008	1.65632	5.43008	1.07266
5.44095	1.76142	5.44095	1.24802
5.45184	1.74541	5.45184	0.99586
5.46276	1.88016	5.46276	2.43213
5.47369	2.21504	5.47369	1.50495
5.48465	2.83791	5.48465	0.51867
5.49563	3.25933	5.49563	0.74786
5.50663	3.89004	5.50663	1.63886
5.51766	3.94059	5.51766	1.31217
5.52871	3.72201	5.52871	1.66449
5.53977	3.08106	5.53977	1.25807
5.55087	2.63714	5.55087	1.35822
5.56198	2.19409	5.56198	0.92081
5.57311	1.78617	5.57311	0.88379
5.58427	1.73677	5.58427	1.45335
5.59545	1.70684	5.59545	1.79448
5.60665	1.70761	5.60665	0.89604
5.61788	1.68731	5.61788	1.32944
5.62912	1.80144	5.62912	0.55723
5.64039	1.64573	5.64039	0.60057
5.65169	1.72624	5.65169	0.48062
5.663	1.45044	5.663	1.30383
5.67434	1.48119	5.67434	1.26167
5.6857	1.60352	5.6857	0.03274
5.69708	1.6639	5.69708	1.00198
5.70849	1.75762	5.70849	1.05972
5.71991	1.57549	5.71991	0.80388
5.73136	1.65685	5.73136	0.58204
5.74284	1.5807	5.74284	1.04649
[truncated: 192 more rows]

## Sheet: Fig.2e
Pressure (GPa)	d1	residuals	d2	residuals
0	1.73	0.04	1.77	0.04
1.6	1.67	0.04	1.71	0.05
4.3	1.49	0.03	1.54	0.03
8.1	1.45	0.03	1.48	0.03
12.5	1.37	0.04	1.4	0.05

## Sheet: Fig.2f
Pressure (GPa)	σ	residuals
0	67.7	0.8
1.6	63.5	0.7
4.3	62.4	0.7
8.1	62	0.6
12.5	60.7	0.9

## Sheet: Fig.3a
	1 atm	Released
T1	0.73	1.92
T2	5.42	19.35
T3	13.64	18.55
T4	5.27	11.34
T5	28.53	29.18
T6	0.08	7.71

## Sheet: Fig.4a
B(T)	1 atm	residuals	B(T)	Released	residuals
6.06668	0.05596	0.01343	6.06668	0.000302893	0.01208
5.0425	0.05238	0.01313	5.0425	0.0034	0.00919
4.051	0.05233	0.01236	4.051	-0.00552	0.01038
3.04102	0.04003	0.0129	3.04102	0.00504	0.00773
2.03293	0.04229	0.00856	2.03293	0.000861935	0.00633
1.00466	0.01428	0.00931	1.00466	0.0044	0.00994
0	0	0	0	0	0

[truncated: 31 more sheets: Fig.4b, Fig.4c, Supplementary Fig.1a, Supplementary Fig.1b, Supplementary Fig.1c, Supplementary Fig.1d, Supplementary Fig.2a, Supplementary Fig.2b, Supplementary Fig.2c, Supplementary Fig.2d, Supplementary Fig.3a, Supplementary Fig.3b, Supplementary Fig.5a, Supplementary Fig.5b, Supplementary Fig.5c, Supplementary Fig.6a, Supplementary Fig.6b, Supplementary Fig.6c, Supplementary Fig.7a, Supplementary Fig.8a …]
